# Supplementary material for: Dietary Fibre and Chronic Kidney Disease: A Systematic Review of Effects on Inflammation, Uraemic Toxins, Nutritional Status, Kidney Function, and Gut–Liver–Kidney Axis Mechanisms
Source: Nutrients. 2026 Apr 24;18(9):1341. doi: 10.3390/nu18091341 (PMC13165172; doi:10.3390/nu18091341)
Supplement: Supplementary file 1 [file nutrients-18-01341-s001.zip]

Archive with 7 entries (7 files):
- full-text_excluded_articles_73of118.ris
- PRISMA-S Checklist.pdf
- PRISMA_2020_abstract_checklist.pdf
- PRISMA_2020_checklist.pdf
- PRISMA_2020_flow_diagram_new_SRs_v1.pdf
- prospero_registration_preview.pdf
- RoB_presentation.pdf
