# Supplementary material for: Dietary Fibre and Chronic Kidney Disease: A Systematic Review of Effects on Inflammation, Uraemic Toxins, Nutritional Status, Kidney Function, and Gut–Liver–Kidney Axis Mechanisms
Source: Nutrients. 2026 Apr 24;18(9):1341. doi: 10.3390/nu18091341 (PMC13165172; doi:10.3390/nu18091341)
Supplement: Supplementary file 1 [file nutrients-18-01341-s001.zip › full-text_excluded_articles_73of118.ris]

TY  - JOUR
AN  - rayyan-446104615
TI  - Fruits Granola Consumption May Contribute to a Reduced Risk of Cardiovascular Disease in Patients with Stage G2-4 Chronic Kidney Disease.
Y1  - 2025
Y2  - 12
Y3  - 17
T2  - Foods (Basel, Switzerland)
SN  - 2304-8158 (Print)
J2  - Foods
VL  - 14
IS  - 24
AU  - Okuma T
AU  - Nagasawa H
AU  - Otsuka T
AU  - Masutomi H
AU  - Matsushita S
AU  - Suzuki Y
AU  - Ueda S
AV  - Department of Nephrology, Faculty of Medicine, Juntendo University, Tokyo 113-8421, Japan.; Division of Kidney Health and Aging, The Center for Integrated Kidney Research and Advance, Faculty of Medicine, Shimane University, Izumo 693-0021, Japan.; Department of Life Science of Fruits Granola and Preventive Medicine, Faculty of Medicine, Juntendo University, Tokyo 113-8421, Japan.; Department of Nephrology, Faculty of Medicine, Juntendo University, Tokyo 113-8421, Japan.; Division of Kidney Health and Aging, The Center for Integrated Kidney Research and Advance, Faculty of Medicine, Shimane University, Izumo 693-0021, Japan.; Department of Life Science of Fruits Granola and Preventive Medicine, Faculty of Medicine, Juntendo University, Tokyo 113-8421, Japan.; Department of Nephrology, Faculty of Medicine, Shimane University, Izumo 693-0021, Japan.; Department of Nephrology, Faculty of Medicine, Juntendo University, Tokyo 113-8421, Japan.; Department of Life Science of Fruits Granola and Preventive Medicine, Faculty of Medicine, Juntendo University, Tokyo 113-8421, Japan.; Division of Kidney Health and Aging, The Center for Integrated Kidney Research and Advance, Faculty of Medicine, Shimane University, Izumo 693-0021, Japan.; Research & Development Division, Calbee, Inc., Utsunomiya 321-3231, Japan.; Department of Life Science of Fruits Granola and Preventive Medicine, Faculty of Medicine, Juntendo University, Tokyo 113-8421, Japan.; Department of Cardiovascular Surgery, Faculty of Medicine, Juntendo University, Tokyo 113-8421, Japan.; Department of Nephrology, Faculty of Medicine, Juntendo University, Tokyo 113-8421, Japan.; Department of Nephrology, Faculty of Medicine, Juntendo University, Tokyo 113-8421, Japan.; Division of Kidney Health and Aging, The Center for Integrated Kidney Research and Advance, Faculty of Medicine, Shimane University, Izumo 693-0021, Japan.; Department of Life Science of Fruits Granola and Preventive Medicine, Faculty of Medicine, Juntendo University, Tokyo 113-8421, Japan.
UR  - https://pubmed.ncbi.nlm.nih.gov/41465051/
LA  - eng
CY  - Switzerland
AB  - Chronic kidney disease (CKD) is estimated to affect 843.6 million people, accounting for more than 10% of the world's population, making it a serious public health issue. Dietary therapy is important for suppressing CKD progression risk factors such as hypertension. Fruits granola (FGR), which is rich in dietary fiber, including β-glucan and polyphenols, is expected to contribute to improving the intestinal environment and providing anti-inflammatory effects. We previously reported that FGR consumption improves blood pressure and the intestinal environment in hemodialysis patients. However, the safety and efficacy of FGR for patients with moderate CKD remain unclear. Therefore, we examined the effects of FGR by replacing the breakfast of 24 patients with moderate CKD at least 5 days per week over a total of 2 months. Patients with moderate CKD who were attending outpatient appointments at the Department of Nephrology at Juntendo University Hospital and whose condition was stable were included. Patients with cancer or poor nutritional status were excluded from this study. The results revealed lower systolic blood pressure, low-density lipoprotein cholesterol (LDL-C) levels, and LDL-C/HDL-C ratios after FGR intake. Furthermore, N-acetyl-β-D-glucosaminidase (NAG), a marker of renal tubular damage, was also reduced. Regarding the intestinal environment, improved bowel movements and stool quality were observed. Based on the results of this FGR intervention study, consuming dietary fiber, which is often deficient in moderate CKD patients, may have contributed to reducing risks for cardiovascular disease and urinary tubular dysfunction through FGR intake.
N1  - RAYYAN-INCLUSION: {"Anna"=>"Excluded"} | RAYYAN-LABELS: resolved duplicates
DO  - 10.3390/foods14244346
ER  -

TY  - JOUR
AN  - rayyan-446104621
TI  - Long-term follow-up study on the impact of a gut microbiota-supportive diet on heart failure and mortality outcomes.
Y1  - 2025
Y2  - 12
T2  - International journal of cardiology. Cardiovascular risk and prevention
SN  - 2772-4875 (Electronic)
J2  - Int J Cardiol Cardiovasc Risk Prev
VL  - 27
SP  - 200529
AU  - Xu M
AU  - Zhang X
AU  - Xin H
AU  - Daoming L
AU  - Xiao X
AU  - Zhang X
AU  - Tang S
AV  - Regenerative Medicine Institute, School of Medicine, National University of Ireland (NUI), Galway, Ireland.; Regenerative Medicine Institute, School of Medicine, National University of Ireland (NUI), Galway, Ireland.; Department of Cardiology, Affiliated Haikou Hospital, Xiangya School of Medicine, Central South University, China.; Department of Cardiology, The Fourth People's Hospital of Haikou, Haikou, China.; Department of Cardiology, The Third People's Hospital of Haikou, Haikou, China.; Regenerative Medicine Institute, School of Medicine, National University of Ireland (NUI), Galway, Ireland.; Department of Cardiology, Affiliated Haikou Hospital, Xiangya School of Medicine, Central South University, China.
UR  - https://pubmed.ncbi.nlm.nih.gov/41323744/
LA  - eng
CY  - Netherlands
AB  - BACKGROUND: Diet-driven modulation of gut microbiota may influence heart failure (HF) risk and mortality, but evidence in large populations is limited. We evaluated the association between a Dietary Index for Gut Microbiota (DI-GM) and prevalent HF. METHODS: DI-GM scores were derived from two 24-h dietary recalls. Logistic regression assessed odds of HF, diabetes, stroke, kidney failure, hypertension, and rheumatoid arthritis across DI-GM categories (1-3, 4, 5, ≥6), adjusting for demographics, lifestyle, BMI, and comorbidities. Restricted cubic splines examined dose-response. Mediation analysis quantified the roles of systemic immune-inflammation index (SII) and C-reactive protein (CRP). Kaplan-Meier and Cox models evaluated all-cause and cardiovascular mortality by DI-GM (>4 vs 1-4). RESULTS: Compared to DI-GM 1-3, scores of 5 and ≥6 were associated with 21-40 % lower odds of HF (adjusted OR 0.79, p = 0.034; OR 0.60, p = 2.3 × 10(-5)). Similar inverse associations were observed for diabetes, stroke, and kidney failure. Spline analysis revealed a nonlinear HF risk decline beyond scores of 4-5. Component-level analyses showed fiber and coffee were linked to significant reductions in CRP, SII and heart failure odds (fiber OR 0.85; coffee OR 0.77). Mediation by SII and CRP accounted for 26 % and 32 % of the DI-GM-HF association. Higher DI-GM (>4) predicted lower all-cause (HR 0.83; p < 0.001) and cardiovascular mortality (HR 0.71; p < 0.001). CONCLUSIONS: Gut-microbiota-supportive diet (DI-GM ≥ 5) is linked to substantially lower prevalence of HF and related conditions, partly via reduced inflammation, and confers long-term survival benefits.
N1  - RAYYAN-INCLUSION: {"Anna"=>"Excluded"} | RAYYAN-LABELS: resolved duplicates | RAYYAN-EXCLUSION-REASONS: wrong population
DO  - 10.1016/j.ijcrp.2025.200529
ER  -

TY  - JOUR
AN  - rayyan-446104625
TI  - Indicators of Nutritional Health of Patients on Haemodialysis.
Y1  - 2025
Y2  - 12
T2  - Journal of renal care
SN  - 1755-6686 (Electronic)
J2  - J Ren Care
VL  - 51
IS  - 4
SP  - e70034
AU  - Raggo RV
AU  - Morley S
AU  - Utter J
AV  - Dietetics Department, Mater Health, Brisbane, Queensland, Australia.; Dietetics Department, Mater Health, Brisbane, Queensland, Australia.; Dietetics Department, Mater Health, Brisbane, Queensland, Australia.; Nutrition and Dietetics, Bond University, Robina, Queensland, Australia.
UR  - https://pubmed.ncbi.nlm.nih.gov/41144837/
LA  - eng
CY  - United States
KW  - Humans
KW  - *Renal Dialysis/adverse effects/nursing
KW  - Female
KW  - Male
KW  - Middle Aged
KW  - Aged
KW  - *Nutritional Status
KW  - Adult
KW  - Nutrition Assessment
KW  - *Kidney Failure, Chronic/therapy
AB  - BACKGROUND: This project describes indicators of health risk of patients requiring haemodialysis and their adherence to current renal-specific nutrient guidelines and indicators of overall healthy eating. METHODS: The current study analysed nutritional intakes reported by a single-day 24-h recall by patients undergoing haemodialysis in an outpatient centre. Participants (n = 37) were clients of a 12-chair unit, based in South Brisbane, Australia. Information on patient characteristics and cardiovascular and health risk were collected from patient charts. Nutritional intakes were compared to references provided by the KDOQI Clinical Practice Guideline, Nutrient Reference Values and/or general healthy eating guidelines. RESULTS: Approximately half of the patients had lipid levels indicating cardiovascular risk, 40% had BMIs in the obese category, and 20% were assessed as malnourished. Patients met, on average, 80% of their energy and 106% of protein requirements. When using renal-specific guidelines, this population met recommendations for sodium, but not fibre. Using guidelines for the general population, this population consumed too much energy from saturated fat. Phosphorus, calcium and potassium appeared to be below the nutrient reference values. Most patients reported consuming two or more vegetables per day while few met the recommendations for fruit, fish and legumes. CONCLUSIONS: The intakes of this cohort suggested compliance with traditional renal-specific dietary advice, but perhaps at the expense of an overall healthy diet. Dietitians who work with patients requiring haemodialysis may choose to prioritize general healthy eating advice, such as that based on the Mediterranean Diet, to better support this patient population.
N1  - RAYYAN-INCLUSION: {"Anna"=>"Excluded"} | RAYYAN-LABELS: nutritional intake,resolved duplicates
DO  - 10.1111/jorc.70034
ER  -

TY  - JOUR
AN  - rayyan-446104631
TI  - Prebiotic Administration to CKD Patients Modifies Their Microbiome and Metabolism.
Y1  - 2025
Y2  - 11
Y3  - 21
T2  - Journal of renal nutrition : the official journal of the Council on Renal           Nutrition of the National Kidney Foundation
SN  - 1532-8503 (Electronic)
J2  - J Ren Nutr
AU  - Raj DS
AU  - Gao B
AU  - Sohn MB
AU  - Brydges C
AU  - Srivastava A
AU  - Rabb H
AU  - Cheung AK
AU  - Fiehn O
AU  - Kendrick C
AU  - Gassman JJ
AU  - Tariq A
AU  - Isakova T
AU  - Fried LF
AU  - Wolf M
AU  - Raphael KL
AU  - Middleton JP
AU  - Abdalla Y
AV  - Division of Renal Diseases and Hypertension, George Washington University, Washington DC, USA.; Division of Renal Diseases and Hypertension, George Washington University, Washington DC, USA; School of Marine Sciences, Nanjing University of Information Science and Technology, Nanjing, China, 210044. Electronic address: draj@mfa.gwu.edu.; Department of Biostatistics and Computational Biology, University of Rochester Medical Center, Rochester, New York.; UC Davis Genome Center - Metabolomics, University of California, Davis, CA.; Division of Renal Diseases and Hypertension, George Washington University, Washington DC, USA.; Division of Nephrology, Johns Hopkins University, Baltimore, Maryland, USA.; Division of Nephrology & Hypertension, University of Utah, Salt Lake City, Utah.; UC Davis Genome Center - Metabolomics, University of California, Davis, CA.; Department of Quantitative Health Sciences, Cleveland Clinic, Cleveland, Ohio.; Department of Quantitative Health Sciences, Cleveland Clinic, Cleveland, Ohio.; Division of Renal Diseases and Hypertension, George Washington University, Washington DC, USA.; Division of Nephrology and Hypertension, Northwestern University Feinberg School of Medicine, Chicago, Illinois.; Renal Section, VA Pittsburgh Healthcare System and Renal-Electrolyte Division, University of Pittsburgh School of Medicine, Pittsburgh, Pennsylvania.; Division of Nephrology, Duke University School of Medicine, Durham, North Carolina.; Division of Nephrology & Hypertension, University of Utah, Salt Lake City, Utah.; Division of Nephrology, Duke University School of Medicine, Durham, North Carolina.; Division of Renal Diseases and Hypertension, George Washington University, Washington DC, USA.
UR  - https://pubmed.ncbi.nlm.nih.gov/41275986/
LA  - eng
CY  - United States
AB  - BACKGROUND AND HYPOTHESIS: Prebiotics are believed to improve gut microbial dysbiosis and dysmetabolism in chronic kidney disease (CKD) patients. However, impact of prebiotics on gut microbial metagenome and dynamic changes in metabolome has not been clearly defined. METHODS: We conducted a non-randomized, open-label, three-phase pilot trial, to investigate the effect of daily oral oligofructose-enriched inulin (p-inulin) on stool functional metagenome and changes in plasma, urine and stool metabolites in 13 CKD patients. The study comprised a pre-treatment phase (8 weeks), p-inulin treatment phase (12 weeks), and post-treatment phase (8 weeks). RESULTS: During treatment phase, there was a significant increase in the abundance of Bifidobacterium adolescentis, Bifidobacterium longum, and Lachnospiraceae species. Microbial pathways related to carbohydrate degradation and amino acid biosynthesis were enriched during the treatment phase, but urea biosynthetic pathway was attenuated. In the plasma metabolic biosynthetic pathways for valine, leucine and isoleucine were activated during the treatment phase. Microbial genes related to lipid metabolism were enriched during post-treatment. Abundance of several polar and non-polar lipids were altered in plasma and stool samples during treatment and post-treatment phases. Pathway analysis for lipids indicated suppression of triglyceride biosynthesis in plasma and enhanced triglyceride degradation in stool during the treatment phase. Secondary bile acid levels in plasma, urine and stool were significantly reduced during p-inulin consumption. Urine levels of indoxyl sulfate and p-cresol sulfate were reduced during treatment phase. CONCLUSION: P-inulin administration to CKD patients resulted a distinct shift in toxin-generating proteolysis to amino acid biosynthesis and favorable changes in lipid metabolism.
N1  - RAYYAN-INCLUSION: {"Anna"=>"Excluded"} | RAYYAN-LABELS: non-randomised,resolved duplicates | RAYYAN-EXCLUSION-REASONS: no access to quantitative data
DO  - 10.1053/j.jrn.2025.10.015
ER  -

TY  - JOUR
AN  - rayyan-446104644
TI  - Food Frequency Questionnaire to Estimate Dietary Adherence in Hemodialysis Patients: A Pilot Study.
Y1  - 2025
Y2  - 10
Y3  - 7
T2  - Nutrients
SN  - 2072-6643 (Electronic)
J2  - Nutrients
VL  - 17
IS  - 19
AU  - Czyżewski Ł
AU  - Stelęgowska A
AU  - Durlik M
AU  - Wyzgał J
AU  - Silczuk A
AU  - Sińska BI
AV  - Department of Geriatric Nursing, Faculty of Health Sciences, Medical University of Warsaw, 02-007 Warsaw, Poland.; Student Geriatric Scientific Circle, Faculty of Health Sciences, Medical University of Warsaw, 02-007 Warsaw, Poland.; Department of Transplantation Medicine, Nephrology and Internal Diseases, Medical University of Warsaw, 02-014 Warsaw, Poland.; Department of Nephrology Nursing, Faculty of Health Sciences, Medical University of Warsaw, 02-007 Warsaw, Poland.; Department of Environmental Psychiatry, Medical University of Warsaw, 02-353 Warsaw, Poland.; Department of Human Nutrition, Faculty of Health Sciences, Medical University of Warsaw, 01-445 Warsaw, Poland.
UR  - https://pubmed.ncbi.nlm.nih.gov/41097238/
LA  - eng
CY  - Switzerland
KW  - Humans
KW  - *Renal Dialysis
KW  - Pilot Projects
KW  - Male
KW  - Female
KW  - Middle Aged
KW  - Cross-Sectional Studies
KW  - *Patient Compliance/statistics & numerical data
KW  - Adult
KW  - Aged
KW  - *Kidney Failure, Chronic/therapy
KW  - Surveys and Questionnaires
KW  - *Diet
KW  - Energy Intake
AB  - Background/Objectives: Stage 5 chronic kidney disease (CKD), or end-stage renal disease (ESRD), requires renal replacement therapy, commonly hemodialysis (HD). This treatment necessitates dietary changes due to impaired excretory function and protein-energy wasting (PEW). A structured diet with adequate energy, protein, electrolytes, and fluids is essential. The aim was to characterize habitual dietary intake in adults on HD relative to KDOQI and ESPEN recommendations. Methods: In this cross-sectional study, 50 adults on maintenance HD at the Medical University of Warsaw completed a validated Food Frequency Questionnaire (55 items, nine frequency categories). The study was questionnaire-based and did not collect, link, or analyze dialysis efficacy indices, residual diuresis, or anthropometric measurements; all dietary estimates are independent of these clinical parameters. Estimated intakes of energy, macronutrients, fiber, electrolytes (Na, K, Ca, P), and fluids were compared with KDOQI 2020 and ESPEN 2021 recommendations. Sensitivity analyses included deterministic scenarios and Monte Carlo simulations. Results: Mean intakes were 2696.9 ± 1392.7 kcal and 87.7 ± 35.3 g protein; 64% and 82% met reference values. Sensitivity analyses revealed per-kg shortfalls in heavier patients (>75 kg): Monte Carlo medians were 37.8 kcal/kg/day and 1.28 g/kg/day. Diets were fat-dominant (~46%E), with low carbohydrates (~40%E) and low fiber, about 8 g per 1000 kcal. Sodium and phosphorus were elevated, about 1119 mg and 498 mg per 1000 kcal, while calcium was low (~346 mg/1000 kcal). Conclusions: Despite adequate mean intake, sensitivity analyses revealed per-kg energy/protein deficits and elevated sodium and phosphorus. Individualized counseling with electrolyte and fluid management, greater dietary diversity, and psychosocial support is warranted in HD.
N1  - RAYYAN-INCLUSION: {"Anna"=>"Excluded"} | RAYYAN-LABELS: nutritional intake,resolved duplicates
DO  - 10.3390/nu17193161
ER  -

TY  - JOUR
AN  - rayyan-446104645
TI  - Assessment of dietary inflammatory index (DII) in a group of patients with chronic kidney disease undergoing hemodialysis treatment.
Y1  - 2025
Y2  - 10
Y3  - 7
T2  - Physiology international
SN  - 2498-602X (Print)
J2  - Physiol Int
VL  - 112
IS  - 3
SP  - 266-284
AU  - Przybyszewska J
AU  - Bryłka BA
AV  - Department of Nutrition and Dietetics, Collegium Medicum in Bydgoszcz, Nicolaus Copernicus University, Torun, Poland.; Department of Nutrition and Dietetics, Collegium Medicum in Bydgoszcz, Nicolaus Copernicus University, Torun, Poland.
UR  - https://pubmed.ncbi.nlm.nih.gov/40900644/
LA  - eng
CY  - Hungary
KW  - Humans
KW  - Male
KW  - Female
KW  - *Renal Dialysis/adverse effects
KW  - Middle Aged
KW  - Pilot Projects
KW  - *Renal Insufficiency, Chronic/therapy/diagnosis
KW  - *Inflammation/diagnosis/etiology
KW  - Aged
KW  - *Diet/adverse effects
KW  - Adult
KW  - Nutritional Status
AB  - BACKGROUND: Severity of chronic kidney disease (CKD) is associated with the inflammatory response, and that a decrease in glomerular filtration rate correlates positively with the concentrations of inflammatory markers. Moreover, the severity of the inflammatory response is also exacerbated by the dialysis treatment process. It is also emphasized that the introduction of appropriate dietary interventions alleviates inflammation and reduces the concentration of markers. OBJECTIVE: The aim of this pilot study was to analyze the nutritional value of daily rations and the value of the dietary inflammatory index (DII) in a group of dialysis patients. METHODS: Fifty-four patients (35 men, 19 women), with kidney replacement therapy, were enrolled in the study. The DII index was calculated according to the formula of Shivappa et al. RESULTS: The results showed that the vast majority of dialysis patients (83%), including almost all women (94%) and as many as 77% of men consumed a pro-inflammatory diet. The value of the DII index, in the total study group, was 2.89. Analysis of the 3-day dietary interviews showed that the pro-inflammatory nature of the diets was due in particular to low intake of: selenium, PUFA, vitamins (D, B9, C) and fiber. On the other hand, it was shown that the patients consumed saturated fatty acids and cholesterol in excess. CONCLUSIONS: Observations made in this study, indicate the need to intensify nutrition education as an element in the routine care of dialysis patients in order to increase the effectiveness of patients' adherence to an anti-inflammatory diet.
N1  - RAYYAN-INCLUSION: {"Anna"=>"Excluded"} | RAYYAN-LABELS: no paper,resolved duplicates
DO  - 10.1556/2060.2025.00506
ER  -

TY  - JOUR
AN  - rayyan-446104650
TI  - Associations of dietary fiber intake with all-cause and cardiovascular mortality among maintenance hemodialysis patients: a retrospective cohort study.
Y1  - 2025
Y2  - 10
T2  - The Journal of nutritional biochemistry
SN  - 1873-4847 (Electronic)
J2  - J Nutr Biochem
VL  - 144
SP  - 109966
AU  - Zhang S
AU  - Wu QJ
AU  - Wu YL
AU  - Xiao P
AU  - Wang ZH
AU  - Liu H
AU  - Lu Y
AU  - Liu SX
AV  - Department of Nephrology, Central Hospital of Dalian University of Technology (Dalian Municipal Central Hospital), Dalian, China; Dalian Key Laboratory of Intelligent Blood Purification, Central Hospital of Dalian University of Technology (Dalian Municipal Central Hospital), Dalian, China.; Department of Clinical Epidemiology, Shengjing Hospital of China Medical University, Shenyang, China.; Department of Nephrology, Central Hospital of Dalian University of Technology (Dalian Municipal Central Hospital), Dalian, China; Dalian Key Laboratory of Intelligent Blood Purification, Central Hospital of Dalian University of Technology (Dalian Municipal Central Hospital), Dalian, China.; Department of Nephrology, Central Hospital of Dalian University of Technology (Dalian Municipal Central Hospital), Dalian, China; Dalian Key Laboratory of Intelligent Blood Purification, Central Hospital of Dalian University of Technology (Dalian Municipal Central Hospital), Dalian, China.; Department of Nephrology, Central Hospital of Dalian University of Technology (Dalian Municipal Central Hospital), Dalian, China; Dalian Key Laboratory of Intelligent Blood Purification, Central Hospital of Dalian University of Technology (Dalian Municipal Central Hospital), Dalian, China.; Department of Nephrology, Central Hospital of Dalian University of Technology (Dalian Municipal Central Hospital), Dalian, China; Dalian Key Laboratory of Intelligent Blood Purification, Central Hospital of Dalian University of Technology (Dalian Municipal Central Hospital), Dalian, China.; Department of Nephrology, Central Hospital of Dalian University of Technology (Dalian Municipal Central Hospital), Dalian, China; Dalian Key Laboratory of Intelligent Blood Purification, Central Hospital of Dalian University of Technology (Dalian Municipal Central Hospital), Dalian, China.; Department of Nephrology, Central Hospital of Dalian University of Technology (Dalian Municipal Central Hospital), Dalian, China; Dalian Key Laboratory of Intelligent Blood Purification, Central Hospital of Dalian University of Technology (Dalian Municipal Central Hospital), Dalian, China. Electronic address: root8848@sina.com.
UR  - https://pubmed.ncbi.nlm.nih.gov/40398825/
LA  - eng
CY  - United States
KW  - Humans
KW  - *Dietary Fiber/administration & dosage
KW  - Male
KW  - Female
KW  - *Cardiovascular Diseases/mortality
KW  - Middle Aged
KW  - *Renal Dialysis
KW  - Retrospective Studies
KW  - Aged
KW  - Edible Grain
KW  - China/epidemiology
KW  - Proportional Hazards Models
KW  - Kidney Failure, Chronic/mortality/therapy
AB  - To determine the association between dietary fiber intake (DFI) and all-cause mortality and cardiovascular mortality in Chinese maintenance hemodialysis (MHD) patients, considering fiber types and sources. Therefore, adjusted Cox regression analyses were utilized to assess the correlation between quartiles of DFI and mortality. Restricted cubic spline (RCS) regression was employed to investigate the nonlinear relationship between the total cereal fiber and mortality. Subgroup and sensitivity analysis was performed to examine the robustness. Among 742 patients (median follow-up: 30.47 months), 210 deaths (28.30%) occurred, including 149 (20.08%) cardiovascular-related deaths. Higher total cereal fiber intake correlated with reduced all-cause mortality [HR (hazard ratio) (quartile 4 (Q4) vs. quartile 1 (Q1))=0.58, 95% CI: 0.36-0.93] and cardiovascular mortality (HR (Q4 vs. Q1)=0.53, 95% CI=0.30-0.95). Apart from fruit fiber as well as bean fiber for all-cause mortality and soluble fruit fiber for cardiovascular mortality, a similar association was observed for fiber from other dietary sources, albeit without statistical significance. Furthermore, each standard deviation increase in total cereal fiber intake lowered all-cause mortality risk (HR=0.82, 95% CI: 0.69-0.98). The findings were robust in all the subgroup and sensitivity analyses. Additionally, the RCS regression model indicated linear inverse associations between total cereal fiber and mortality risks (all p(nonlinear)>.05). In conclusion, total cereal fiber intake was inversely associated with reduced all-cause and cardiovascular mortality in MHD patients. Our data suggest that cereal fiber is a potentially protective component and may enhance overall longevity in MHD patients.
N1  - RAYYAN-INCLUSION: {"Anna"=>"Excluded"} | RAYYAN-LABELS: background,all-cause mortality,resolved duplicates
DO  - 10.1016/j.jnutbio.2025.109966
ER  -

TY  - Published Erratum
AN  - rayyan-446104653
TI  - Correction: Ebrahim et al. The Effect of ß-Glucan Prebiotic on Kidney Function, Uremic Toxins and Gut Microbiome in Stage 3 to 5 Chronic Kidney Disease (CKD) Predialysis Participants: A Randomized Controlled Trial. Nutrients 2022, 14, 805.
Y1  - 2025
Y2  - 9
Y3  - 25
T2  - Nutrients
SN  - 2072-6643 (Electronic)
J2  - Nutrients
VL  - 17
IS  - 19
AU  - Ebrahim Z
AU  - Proost S
AU  - Tito RY
AU  - Raes J
AU  - Glorieux G
AU  - Moosa MR
AU  - Blaauw R
AV  - Division of Human Nutrition, Department of Global Health, Stellenbosch University, Cape Town 8000, South Africa.; Laboratory of Molecular Bacteriology, Department of Microbiology and Immunology, Rega Institute, KU Leuven, 3000 Leuven, Belgium.; Center for Microbiology, VIB, 3000 Leuven, Belgium.; Laboratory of Molecular Bacteriology, Department of Microbiology and Immunology, Rega Institute, KU Leuven, 3000 Leuven, Belgium.; Center for Microbiology, VIB, 3000 Leuven, Belgium.; Laboratory of Molecular Bacteriology, Department of Microbiology and Immunology, Rega Institute, KU Leuven, 3000 Leuven, Belgium.; Center for Microbiology, VIB, 3000 Leuven, Belgium.; Department of Internal Medicine and Pediatrics, Nephrology Section, Ghent University Hospital, 9000 Ghent, Belgium.; Department of Medicine, Stellenbosch University, Cape Town 8000, South Africa.; Division of Human Nutrition, Department of Global Health, Stellenbosch University, Cape Town 8000, South Africa.
UR  - https://pubmed.ncbi.nlm.nih.gov/41097262/
LA  - eng
CY  - Switzerland
AB  - After a thorough review of our data and methodology, we identified an issue related to assigning enterotypes to samples from "The Effect of ß-Glucan Prebiotic on Kidney Function, Uremic Toxins and Gut Microbiome in Stage 3 to 5 Chronic Kidney Disease (CKD) Predialysis Participants: A Randomized Controlled Trial" [...].
N1  - RAYYAN-INCLUSION: {"Anna"=>"Excluded"} | RAYYAN-LABELS: resolved duplicates | RAYYAN-EXCLUSION-REASONS: erratum
DO  - 10.3390/nu17193054
ER  -

TY  - JOUR
AN  - rayyan-446104663
TI  - Vegetarian Diet and Kidney Function in Women and Men From Different Ethnic Groups: The Healthy Life in an Urban Setting (HELIUS) Study.
Y1  - 2025
Y2  - 8
Y3  - 11
T2  - Journal of renal nutrition : the official journal of the Council on Renal           Nutrition of the National Kidney Foundation
SN  - 1532-8503 (Electronic)
J2  - J Ren Nutr
AU  - Smits RLA
AU  - Vosters TG
AU  - Vogt L
AU  - Galenkamp H
AU  - Nicolaou M
AU  - van Valkengoed IGM
AV  - Department of Public and Occupational Health, Amsterdam UMC Location University of Amsterdam, Amsterdam, The Netherlands. Electronic address: r.l.a.smits@amsterdamumc.nl.; Department of Public and Occupational Health, Amsterdam UMC Location University of Amsterdam, Amsterdam, The Netherlands.; Division of Nephrology, Internal Medicine, Amsterdam UMC Location University of Amsterdam, Amsterdam, The Netherlands.; Department of Public and Occupational Health, Amsterdam UMC Location University of Amsterdam, Amsterdam, The Netherlands.; Department of Public and Occupational Health, Amsterdam UMC Location University of Amsterdam, Amsterdam, The Netherlands.; Department of Public and Occupational Health, Amsterdam UMC Location University of Amsterdam, Amsterdam, The Netherlands.
UR  - https://pubmed.ncbi.nlm.nih.gov/40803578/
LA  - eng
CY  - United States
AB  - OBJECTIVES: A vegetarian diet may benefit kidney function. However, the sex-specific association of adherence to a vegetarian diet and change in kidney function, and its potential underlying mechanisms remain to be established. METHODS: Our observational study included baseline and follow-up data on vegetarian diet adherence and estimated glomerular filtration rate (eGFR) from Dutch, South-Asian Surinamese, African Surinamese, Turkish, and Moroccan participants from Healthy Life in an Urban Setting, a multiethnic prospective cohort in Amsterdam. The median time between baseline and follow-up was 81 (70, 95) months. Vegetarian diet adherence was determined through a questionnaire and intake of dietary components was calculated using the food frequency questionnaire. The sex-specific association between vegetarian diet adherence and change in eGFR and albumin-creatinine ratio (ACR) was assessed with linear regression analysis. To explore whether associations were consistent by ethnic group, we stratified the groups of women and men by ethnicity. RESULTS: Among 5,776 women and 4,443 men (median age: 48 [38, 55] and 48 [37, 56], respectively), the median eGFR was 102 (89, 112) and 101 (89, 111) at baseline and 92 (80, 104) and 93 (80, 103) at follow-up. We did not find an association between vegetarian diet adherence and eGFR or ACR change for both sexes. However, a 1 g/day higher fiber intake at baseline was associated with a lower decrease in eGFR of 0.10 (95% confidence interval [CI] 0.02, 0.17) in women and 0.07 (95% CI 0.00, 0.15) in men. Moreover, a 1 g/day higher intake of processed meat intake at baseline was associated with a 0.09 (95% CI 0.04, 0.14) higher increase in ACR in women. CONCLUSION: We found no evidence that vegetarian diet adherence was associated with a slower kidney function decline for both sexes across ethnic groups. Higher fiber intake and lower processed meat intake (women only) were associated with slower kidney function decline.
N1  - RAYYAN-INCLUSION: {"Anna"=>"Excluded"} | RAYYAN-LABELS: resolved duplicates
DO  - 10.1053/j.jrn.2025.07.011
ER  -

TY  - JOUR
AN  - rayyan-446104666
TI  - Liu Wei Di Huang Decoction Alleviates Renal Fibrosis by Inhibiting Endothelial Mesenchymal Transitions via Upregulating Sirt1 Expression and Inhibiting the Wnt/β-Catenin Signaling Pathway.
Y1  - 2025
T2  - Drug design, development and therapy
SN  - 1177-8881 (Electronic)
J2  - Drug Des Devel Ther
VL  - 19
SP  - 6587-6603
AU  - Wang H
AU  - Chen SS
AU  - Zhang YX
AU  - Gao HB
AU  - Meng B
AU  - Wu WY
AU  - Tang Q
AV  - Medical School, Hunan University of Chinese Medicine, Changsha, 410208, People's Republic of China.; The 960th Hospital of the PLA Joint Logistics Support Force, Jinan, Shandong, 250000, People's Republic of China.; Medical School, Hunan University of Chinese Medicine, Changsha, 410208, People's Republic of China.; The 960th Hospital of the PLA Joint Logistics Support Force, Jinan, Shandong, 250000, People's Republic of China.; Medical School, Hunan University of Chinese Medicine, Changsha, 410208, People's Republic of China.; Medical School, Hunan University of Chinese Medicine, Changsha, 410208, People's Republic of China.; Medical School, Hunan University of Chinese Medicine, Changsha, 410208, People's Republic of China.; Medical School, Hunan University of Chinese Medicine, Changsha, 410208, People's Republic of China.
UR  - https://pubmed.ncbi.nlm.nih.gov/40761667/
LA  - eng
CY  - New Zealand
KW  - Animals
KW  - *Drugs, Chinese Herbal/pharmacology/administration & dosage/chemistry
KW  - *Sirtuin 1/metabolism/genetics/biosynthesis
KW  - Rats
KW  - Fibrosis/drug therapy/metabolism
KW  - Male
KW  - *Wnt Signaling Pathway/drug effects
KW  - Up-Regulation/drug effects
KW  - Rats, Sprague-Dawley
KW  - *Epithelial-Mesenchymal Transition/drug effects
KW  - Humans
KW  - Disease Models, Animal
KW  - Dose-Response Relationship, Drug
KW  - Kidney/pathology/drug effects/metabolism
KW  - *Kidney Diseases/drug therapy/metabolism/pathology
KW  - Cells, Cultured
KW  - beta Catenin/metabolism
AB  - BACKGROUND: Renal fibrosis (RF) is the final outcome of chronic kidney disease (CKD), which can be triggered by various factors. Liuwei Dihuang Decoction (LWDHD) has been clinically established as an effective treatment for CKD, demonstrating anti-inflammatory, antioxidant, and antifibrotic effects. However, the specific molecular mechanisms underlying the therapeutic effectiveness of LWDHD remain unknown. AIM: Prediction of key active ingredients, targets, and mechanistic pathways of LWDHD in RF treatment. MATERIALS AND METHODS: The bioactive components of LWDHD were identified and quantified using ultra-performance liquid chromatography-tandem quadrupole mass spectrometry (UHPLC-MS/MS). A network pharmacology approach was employed to predict the key targets of these bioactive components. A rat model of renal tubulointerstitial fibrosis was created through unilateral ureteral obstruction (UUO). Rats were divided into six groups: sham operation, UUO, low-dose LWDHD (LW-L), medium-dose LWDHD (LW-M), high-dose LWDHD (LW-H), and enalapril group. Continuous gavage of treatments was administered for 2 weeks. The renal tissues were histopathologically assessed, including HE, Masson's trichrome, and Sirius red staining, immunohistochemistry, co-staining and Western blot analysis to evaluate the effects of LWDHD on renal fibrosis. Transforming growth factor beta-1 (TGF-β1) was employed to stimulate endothelial-mesenchymal transition (EndMT) in EA.hy926 cells. The inhibitory effect of LWDHD on EndMT was validated through cellular morphology observations, Western blotting, and immunofluorescence assays. RESULTS: LWDHD showed promise as a therapeutic agent by alleviating renal pathological injury and lowering collagen fiber accumulation. It enhanced Sirt1 expression while inhibiting the Wnt/β-catenin signaling pathway. Moreover, LWDHD increased the levels of the endothelial marker CD31 and decreased the expression of fibrosis-associated proteins, such as α-smooth muscle actin (α-SMA) and vimentin, thereby mitigating renal fibrosis. CONCLUSION: LWDHD has the potential to alleviate renal fibrosis, possibly through the upregulation of Sirt1, which inhibits the Wnt/β-catenin signaling pathway and thereby reduces EndMT.
N1  - RAYYAN-INCLUSION: {"Anna"=>"Excluded"} | RAYYAN-LABELS: resolved duplicates
DO  - 10.2147/DDDT.S517938
ER  -

TY  - JOUR
AN  - rayyan-446104678
TI  - Nutritional Intake and Diet Quality in Hemodialysis Patients: Scope for Improvement.
Y1  - 2025
Y2  - 7
T2  - Journal of renal nutrition : the official journal of the Council on Renal           Nutrition of the National Kidney Foundation
SN  - 1532-8503 (Electronic)
J2  - J Ren Nutr
VL  - 35
IS  - 4
SP  - 550-558
AU  - de Geus M
AU  - Visser W
AU  - van Egmond-de Mik A
AU  - Dam M
AU  - de Cuyper E
AU  - de van der Schueren M
AU  - Tieland M
AU  - Weijs P
AU  - Kruizenga H
AU  - Ipema K
AV  - Dutch Association of Nephrology Dietitians, Utrecht, The Netherlands; Division of Dietetics, Department of Internal Medicine, Erasmus MC, University Medical Center, Rotterdam, The Netherlands; Center of Expertise Urban Vitality, Faculty of Sports and Nutrition, Amsterdam University of Applied Sciences, Amsterdam, The Netherlands. Electronic address: m.degeus@erasmusmc.nl.; Dutch Association of Nephrology Dietitians, Utrecht, The Netherlands; Division of Dietetics, Department of Internal Medicine, Erasmus MC, University Medical Center, Rotterdam, The Netherlands.; Dutch Association of Nephrology Dietitians, Utrecht, The Netherlands; Division of Dietetics, Department of Internal Medicine, Erasmus MC, University Medical Center, Rotterdam, The Netherlands.; Dutch Association of Nephrology Dietitians, Utrecht, The Netherlands; Department of Nutrition and Dietetics, Amsterdam University Medical Centers, Amsterdam, The Netherlands.; Dutch Association of Nephrology Dietitians, Utrecht, The Netherlands; Department of Dietetics, Amphia Hospital, Breda, The Netherlands.; Department of Nutrition, Dietetics and Lifestyle, HAN University of Applied Sciences, Nijmegen, The Netherlands; Division of Human Nutrition and Health, Wageningen University and Research, Wageningen, The Netherlands.; Center of Expertise Urban Vitality, Faculty of Sports and Nutrition, Amsterdam University of Applied Sciences, Amsterdam, The Netherlands; Institute for Physical Activity and Nutrition, School of Exercise and Nutrition Sciences, Deakin University, Geelong, Victoria, Australia.; Center of Expertise Urban Vitality, Faculty of Sports and Nutrition, Amsterdam University of Applied Sciences, Amsterdam, The Netherlands; Department of Nutrition and Dietetics, Amsterdam University Medical Centers, Amsterdam, The Netherlands.; Center of Expertise Urban Vitality, Faculty of Sports and Nutrition, Amsterdam University of Applied Sciences, Amsterdam, The Netherlands; Department of Nutrition and Dietetics, Amsterdam University Medical Centers, Amsterdam, The Netherlands.; Dutch Association of Nephrology Dietitians, Utrecht, The Netherlands; Department of Dietetics, University Medical Center Groningen, University of Groningen, Groningen, The Netherlands.
UR  - https://pubmed.ncbi.nlm.nih.gov/40097080/
LA  - eng
CY  - United States
KW  - Humans
KW  - *Renal Dialysis
KW  - Male
KW  - Female
KW  - Cross-Sectional Studies
KW  - Middle Aged
KW  - *Diet/standards
KW  - Netherlands
KW  - Energy Intake
KW  - Aged
KW  - Potassium, Dietary/administration & dosage/blood
KW  - Potassium/blood
KW  - Adult
KW  - Dietary Proteins/administration & dosage
AB  - OBJECTIVE: Hemodialysis (HD) patients face challenges in upholding dietary compliance. This study aimed to compare dietary intake against disease-specific guidelines. Secondary, to assess the overall diet quality and to explore the association between dietary potassium intake and serum potassium concentrations. METHODS: In this cross-sectional multicenter study, nutrient intake of Dutch adult HD patients was assessed using food frequency questionnaires and diet quality with the Dutch Healthy Diet 15-index. Intake and diet quality were compared to disease-specific dietary recommendations or Dutch Dietary Guidelines. Insufficient intake was defined as <90% of the requirement, sufficient as 90-100%, and excessive as >110%. The association between serum potassium concentration and dietary potassium intake was modeled with linear regression analysis. RESULTS: The study population consisted of 248 participants (60% male) from 21 dialysis centers. Energy intake (1789 [872] kcal/day) was insufficient for 45% of the participants, while protein intake (1 [0.5] g/kg/d) was insufficient for 50%. Despite 67% of participants managing to align their energy intake below 110% of the recommended level, a high prevalence of overweight (61%) was observed in this cohort. Saturated fat intake was excessive for 87% of participants, while only 15% met the recommended fiber intake. Overall diet quality was low (74 [20] maximum score of 150). No association was observed between serum potassium and dietary potassium intake after adjusting for relevant confounders (r = 0.163, P = .261). CONCLUSIONS: A considerable proportion of Dutch HD patients were unable to meet disease-specific dietary guidelines. Diet quality was shown to be poor.
N1  - RAYYAN-INCLUSION: {"Anna"=>"Excluded"} | RAYYAN-LABELS: nutritional intake,resolved duplicates
DO  - 10.1053/j.jrn.2025.03.004
ER  -

TY  - JOUR
AN  - rayyan-446104691
TI  - Association between dietary index for gut microbiota and chronic kidney disease: A cross-sectional study from U.S. population.
Y1  - 2025
Y2  - 5
T2  - Preventive medicine reports
SN  - 2211-3355 (Print)
J2  - Prev Med Rep
VL  - 53
SP  - 103060
AU  - Zhou X
AU  - Jiang C
AU  - Song B
AU  - Sun S
AU  - Yan Z
AV  - Department of Urology, Ningbo Clinical Research Center for Urological Disease, Zhejiang Engineering Research Center of Innovative technologies and diagnostic and therapeutic equipment for urinary system diseases, The First Affiliated Hospital of Ningbo University, Ningbo, China.; Department of Urology, Xiangshan Frist People's Hospital Medical and Health Group, Xiangshan, China.; Department of Urology, Ningbo Clinical Research Center for Urological Disease, Zhejiang Engineering Research Center of Innovative technologies and diagnostic and therapeutic equipment for urinary system diseases, The First Affiliated Hospital of Ningbo University, Ningbo, China.; Department of Urology, Ningbo Clinical Research Center for Urological Disease, Zhejiang Engineering Research Center of Innovative technologies and diagnostic and therapeutic equipment for urinary system diseases, The First Affiliated Hospital of Ningbo University, Ningbo, China.; Department of Urology, Ningbo Clinical Research Center for Urological Disease, Zhejiang Engineering Research Center of Innovative technologies and diagnostic and therapeutic equipment for urinary system diseases, The First Affiliated Hospital of Ningbo University, Ningbo, China.
UR  - https://pubmed.ncbi.nlm.nih.gov/40264750/
LA  - eng
CY  - United States
AB  - Objective: Emerging evidence suggests that diet modulates gut microbiota, which in turn influences chronic kidney disease (CKD) progression. This study investigates the association between the newly proposed Dietary Index for Gut Microbiota (DI-GM) and the prevalence and prognosis of CKD. Methods: This cross-sectional study analyzed data from the U.S. National Health and Nutrition Examination Survey 2007-2020. DI-GM scores were calculated based on dietary intake of 14 food components, categorized as beneficial or unfavorable. Weighted linear regression model, logistic regression model, and restricted cubic spline analysis were used to assess the associations of DI-GM with CKD. Results: The prevalence of CKD among 28,512 participants was 17.4 %. Higher DI-GM was negatively associated with CKD prevalence (OR = 0.967, 95 %CI: 0.939-0.995, p = 0.026) and with very high-risk prognosis (OR = 0.877, 95 %CI: 0.821-0.937, p < 0.001). Beneficial DI-GM components were significantly associated with lower CKD risk (OR = 0.928, 95 %CI: 0.892-0.966, p < 0.001), while no significant association was observed for unfavorable components. Higher DI-GM and beneficial DI-GM levels were linearly associated with improved CKD prognosis (p for trend <0.001). Coffee and fiber were primary contributors to both the prevalence and prognosis of CKD, while whole grains primarily impacted its prognosis. Conclusions: Higher DI-GM, driven by beneficial dietary components, is associated with reduced CKD prevalence and improved prognosis. These findings suggest that promoting beneficial dietary patterns to enhance gut microbiota may play a pivotal role in CKD management.
N1  - RAYYAN-INCLUSION: {"Anna"=>"Excluded"} | RAYYAN-LABELS: background,cross-sectional,resolved duplicates
DO  - 10.1016/j.pmedr.2025.103060
ER  -

TY  - JOUR
AN  - rayyan-446104709
TI  - Dietary index for gut microbiota, a novel protective factor for the prevalence of chronic kidney diseases in the adults: insight from NHANES 2007-2018.
Y1  - 2025
T2  - Frontiers in nutrition
SN  - 2296-861X (Print)
J2  - Front Nutr
VL  - 12
SP  - 1561235
AU  - Xiao Y
AU  - Yang Y
AU  - Gao S
AU  - Zhang H
AU  - Wang J
AU  - Lin T
AU  - Bai Y
AV  - Department of Urology, Institute of Urology, West China Hospital, Sichuan University, Chengdu, China.; Organ Transplantation Center, West China Hospital, Sichuan University, Chengdu, Sichuan, China.; Department of Respiratory and Critical Care Medicine, West China Hospital, Sichuan University, Chengdu, China.; Department of Urology, Institute of Urology, West China Hospital, Sichuan University, Chengdu, China.; Department of Urology, Institute of Urology, West China Hospital, Sichuan University, Chengdu, China.; Organ Transplantation Center, West China Hospital, Sichuan University, Chengdu, Sichuan, China.; Department of Urology, Institute of Urology, West China Hospital, Sichuan University, Chengdu, China.; Department of Urology, Institute of Urology, West China Hospital, Sichuan University, Chengdu, China.; Organ Transplantation Center, West China Hospital, Sichuan University, Chengdu, Sichuan, China.; Department of Urology, Institute of Urology, West China Hospital, Sichuan University, Chengdu, China.
UR  - https://pubmed.ncbi.nlm.nih.gov/40177175/
LA  - eng
CY  - Switzerland
AB  - INTRODUCTION: This study explore the association between the dietary index for gut microbiota (DI-GM) and the prevalence of chronic kidney disease (CKD). METHOD: A cross-sectional study of participants aged ≥20 years using the data drawn from NHANES (2007-2018). DI-GM is comprised 14 dietary components (10 beneficial and 4 unfavorable). CKD diagnosis based on urine albumin-to-creatinine ratio (uACR) and estimated glomerular filtration rate (eGFR). Logistic regression models were employed to evaluate the relationship between DI-GM and CKD while controlling for various covariates. Additionally, a spline smooth analysis was performed. Subgroup and interaction analyses were conducted to investigate whether any factors modified this relationship. RESULTS: A total of 28,843 participants were eligible for the study, of whom 5,461 were diagnosed with CKD, while 23,382 were not. Patients with CKD exhibited significantly lower DI-GM scores compared to healthy individuals. A negative association between DI-GM and the prevalence of CKD was observed across all models, with the relationship being more pronounced in individuals with DI-GM scores greater than 5 compared to those with scores ≤3. Beneficial components, such as dietary fiber, whole grains, and coffee, were identified as protective factors. Moreover, sex make an effect on this relationship, with stronger effects noted in women. CONCLUSION: Higher DI-GM scores correlate with reduced CKD prevalence, and the effect appears to be more pronounced in women than in men. These findings suggest that enhancing gut health through diet may serve as a viable strategy for the prevention and management of CKD, with particular attention to sex-based differences in prevention.
N1  - RAYYAN-INCLUSION: {"Anna"=>"Excluded"} | RAYYAN-LABELS: background,cross-sectional,resolved duplicates
DO  - 10.3389/fnut.2025.1561235
ER  -

TY  - JOUR
AN  - rayyan-446104722
TI  - Dietary quality and adherence to dietary recommendations in Chinese patients with chronic kidney disease.
Y1  - 2025
T2  - Frontiers in nutrition
SN  - 2296-861X (Print)
J2  - Front Nutr
VL  - 12
SP  - 1547181
AU  - Ouyang W
AU  - Xiao B
AU  - Chen H
AU  - Fu L
AU  - Tang F
AU  - Marrone G
AU  - Liu X
AU  - Wu Y
AU  - Carrero JJ
AV  - Department of Global Public Health, Karolinska Institute, Stockholm, Sweden.; Key Unit of Methodology in Clinical Research, The Second Affiliated Hospital of Guangzhou University of Chinese Medicine (Guangdong Provincial Hospital of Chinese Medicine), Guangzhou, China.; The Second Clinical College of Guangzhou University of Chinese Medicine, Guangzhou, China.; The Second Clinical College of Guangzhou University of Chinese Medicine, Guangzhou, China.; Chronic Disease Management Outpatient, The Second Affiliated Hospital of Guangzhou University of Chinese Medicine (Guangdong Provincial Hospital of Chinese Medicine), Guangzhou, China.; Chronic Disease Management Outpatient, The Second Affiliated Hospital of Guangzhou University of Chinese Medicine (Guangdong Provincial Hospital of Chinese Medicine), Guangzhou, China.; Department of Global Public Health, Karolinska Institute, Stockholm, Sweden.; Department of Nephrology, The Second Affiliated Hospital of Guangzhou University of Chinese Medicine (Guangdong Provincial Hospital of Chinese Medicine), Guangzhou, China.; Chronic Disease Management Outpatient, The Second Affiliated Hospital of Guangzhou University of Chinese Medicine (Guangdong Provincial Hospital of Chinese Medicine), Guangzhou, China.; Department of Nephrology, The Second Affiliated Hospital of Guangzhou University of Chinese Medicine (Guangdong Provincial Hospital of Chinese Medicine), Guangzhou, China.; Department of Medical Epidemiology and Biostatistics, Karolinska Institute, Stockholm, Sweden.
UR  - https://pubmed.ncbi.nlm.nih.gov/39963666/
LA  - eng
CY  - Switzerland
AB  - OBJECTIVES: There is a lack of data regarding the quality of the diet and the adherence to dietary guidelines of patients with non-dialysis-dependent CKD (NDD-CKD) in China. DESIGN AND METHODS: Single-center cross-sectional study of 261 patients with CKD stages 3-5, who responded to 3-day dietary records and undertook 24-h urine samples along with clinical, laboratory, and anthropometric assessments. We compared their food intake with Chinese recommendations for CKD patients, assessed dietary quality through the Chinese Healthy Eating Index (CHEI), and calculated the contribution to energy intake by processed foods according to the NOVA classification. RESULTS: Average energy intake was 30 ± 9 Kcal/kg/d, and 65% consumed less energy than recommended. The average protein intake was 1.2 ± 0.5 g/Kg/d, and 81% consumed more than recommended. 71% of patients consumed excess sodium and 80% consumed too little fiber. These proportions worsened across more severe CKD stages (all P trend value <0.05). The diet was considered of moderate quality (CHEI score 59.5 ± 11.0), and patients with CKD stages 4-5 scored progressively worse (P trend = 0.008). Total grains and tubers supplied 50 and 30% of the total energy and protein intake, respectively. Processed and ultra-processed foods contributed to 23.3% of dietary energy and 11.7% of food weight. CONCLUSION: A large proportion of NDD-CKD at our center showed low adherence to diet recommendations. Although consumption of processed foods was low, diet quality worsened with more severe CKD, with low intake of whole grains, dairy, and soybean.
N1  - RAYYAN-INCLUSION: {"Anna"=>"Excluded"} | RAYYAN-LABELS: background,nutritional intake,resolved duplicates
DO  - 10.3389/fnut.2025.1547181
ER  -

TY  - JOUR
AN  - rayyan-446104723
TI  - The association between dietary fiber intake and all-cause mortality and cardiovascular disease mortality in patients with stroke: a retrospective cohort study of NHANES.
Y1  - 2025
Y2  - 2
T2  - Nutrition research and practice
SN  - 1976-1457 (Print)
J2  - Nutr Res Pract
VL  - 19
IS  - 1
SP  - 41-54
AU  - Li Y
AU  - Liu L
AU  - Yang Z
AU  - Li M
AU  - Tang T
AU  - Xu J
AV  - Department of Traditional Chinese Medicine, Beijing Boai Hospital, China Rehabilitation Research Center, School of Rehabilitation Medicine, Capital Medical University, Beijing 100068, P.R. China.; Department of Traditional Chinese Medicine, Beijing Boai Hospital, China Rehabilitation Research Center, School of Rehabilitation Medicine, Capital Medical University, Beijing 100068, P.R. China.; Department of Traditional Chinese Medicine, Beijing Boai Hospital, China Rehabilitation Research Center, School of Rehabilitation Medicine, Capital Medical University, Beijing 100068, P.R. China.; Department of Traditional Chinese Medicine, Beijing Boai Hospital, China Rehabilitation Research Center, Beijing 100068, P.R. China.; Department of Traditional Chinese Medicine, Beijing Boai Hospital, China Rehabilitation Research Center, Beijing 100068, P.R. China.; Department of Traditional Chinese Medicine, Beijing Boai Hospital, China Rehabilitation Research Center, School of Rehabilitation Medicine, Capital Medical University, Beijing 100068, P.R. China.
UR  - https://pubmed.ncbi.nlm.nih.gov/39959748/
LA  - eng
CY  - Korea (South)
AB  - BACKGROUND/OBJECTIVES: Stroke represents the primary cause of death and persistent disability globally, leading to around 5.5 million annual patient fatalities. The objective was to explore the relationship of dietary fiber with all-cause and cardiovascular disease (CVD) mortality risk in patients with stroke. SUBJECTS/METHODS: We extracted stroke patients' data from the National Health and Nutrition Examination Survey (NHANES) database. All-cause and CVD mortality were outcomes. Dietary fiber consists of non-digestible forms of carbohydrates, usually polysaccharides that originate from plant-based foods. Covariates including demographic data, vital signs, comorbidities, laboratory parameters, and medication use were screened using the weighted multivariate Cox regression models with backward elimination. Weighted univariate and multivariate Cox regression models were performed to explore the relationship between dietary fiber intake and all-cause/CVD mortality, with hazard ratios (HRs) and 95% confidence intervals (CIs). The association was further investigated in different subgroups. RESULTS: A total of 1,578 patients with stroke were included, of whom 688 (43.6%) died. Total fiber and vegetable fiber intake were analyzed as categorical variables, and the lowest intake was considered reference groups. High intake of total fiber (HR, 0.73; 95% CI, 0.57-0.94) and high intake of vegetable fiber (HR, 0.63; 95% CI, 0.48-0.82) were related to lower all-cause mortality risk in individuals with stroke. Similar findings were also observed between higher total fiber (HR, 0.56; 95% CI, 0.37-0.85) and vegetable fiber intake (HR, 0.57; 95% CI, 0.36-0.89) with decreased CVD mortality risk. The relationship between higher total fiber intake and lower all-cause mortality risk was discovered in individuals aged ≥ 60 yrs, smoking, non-CVD, and chronic kidney disease (CKD). High total fiber, or vegetable fiber consumption was linked to lower CVD mortality risk in stroke individuals aged ≥ 60 yrs, females, body mass index ≥ 30 kg/m(2), non-smoking, and CKD. CONCLUSION: Dietary fiber intake and vegetable fiber intake may benefit the prognosis of patients with stroke. Increasing dietary fiber consumption, especially vegetable fiber intake, potentially benefits the prognosis of stroke patients.
N1  - RAYYAN-INCLUSION: {"Anna"=>"Excluded"} | RAYYAN-LABELS: resolved duplicates | RAYYAN-EXCLUSION-REASONS: wrong outcome
DO  - 10.4162/nrp.2025.19.1.41
ER  -

TY  - JOUR
AN  - rayyan-446104736
TI  - Dietary Fiber Intake and Clinical Outcomes in Chronic Kidney Disease: A Report From the Chronic Renal Insufficiency Cohort Study.
Y1  - 2025
Y2  - 1
T2  - Journal of renal nutrition : the official journal of the Council on Renal           Nutrition of the National Kidney Foundation
SN  - 1532-8503 (Electronic)
J2  - J Ren Nutr
VL  - 35
IS  - 1
SP  - 110-117
AU  - Pradhan N
AU  - Delozier S
AU  - Brar S
AU  - Perez JA
AU  - Rahman M
AU  - Dobre M
AV  - Division of Nephrology and Hypertension, Case Western Reserve University, University Hospital Cleveland Medical Center, Cleveland, Ohio. Electronic address: Nishigandha.Pradhan@uhhospitals.org.; Clinical Research Unit, University Hospitals Cleveland Medical Center, Cleveland, Ohio.; Department of Medicine, Stanford University, Palo Alto, California.; Clinical Research Unit, University Hospitals Cleveland Medical Center, Cleveland, Ohio.; Division of Nephrology and Hypertension, Case Western Reserve University, University Hospital Cleveland Medical Center, Cleveland, Ohio.; Division of Nephrology and Hypertension, Case Western Reserve University, University Hospital Cleveland Medical Center, Cleveland, Ohio.
UR  - https://pubmed.ncbi.nlm.nih.gov/39074599/
LA  - eng
CY  - United States
KW  - Humans
KW  - *Dietary Fiber/administration & dosage
KW  - *Renal Insufficiency, Chronic/mortality/complications/diet therapy
KW  - Male
KW  - Female
KW  - Middle Aged
KW  - C-Reactive Protein/metabolism/analysis
KW  - Aged
KW  - Cohort Studies
KW  - Cardiovascular Diseases/mortality
KW  - Interleukin-6/blood
KW  - Proportional Hazards Models
KW  - Biomarkers/blood
KW  - Diet
AB  - OBJECTIVE: Dietary interventions are the mainstay of chronic diseases prevention in general population, but the evidence to support such therapeutic approaches in patients with chronic kidney disease (CKD) is less robust. The objective of this study is to examine the association between dietary fiber intake and adverse cardiovascular and kidney outcomes and all-cause mortality in participants with CKD enrolled in the Chronic Renal Insufficiency Cohort study. DESIGN AND METHODS: A total of 3791 Chronic Renal Insufficiency Cohort participants with self-reported dietary fiber intake were included in the analyses stratified by tertiles of dietary fiber at study baseline. Hazard ratios for occurrence of all-cause mortality, composite cardiovascular events and composite kidney events were calculated using Cox Proportional Hazards models adjusted for demographic, clinical, and laboratory characteristics, including levels of inflammatory markers, C-reactive protein and interleukin-6. RESULTS: Mean daily dietary fiber intake was 15.2 g/day. During a median (standard deviation) follow up of 14.6 (4.4) years, 1074 deaths from any cause occurred. In multivariable adjusted models, participants in the middle and low dietary fiber tertiles had a 19% (hazard ratio [95% CI]), 1.19 [1.02, 1.39]) and 11% (1.11 [0.95, 1.31]) greater risk of death respectively, compared to those in the highest fiber intake tertile. No statistically significant associations were observed between dietary fiber intake and adverse cardiovascular and kidney outcomes. Higher dietary fiber intake was not significantly associated with lower levels of C-reactive protein and interleukin-6. CONCLUSION: A lower intake of dietary fiber was not associated with all-cause mortality in participants with CKD after adjustments for kidney function and inflammatory biomarkers. There was no significant association between dietary fiber intake and adverse kidney and cardiovascular outcomes. Future randomized intervention trials are needed to identify whether a high dietary fiber intake translates into improved clinical outcomes in CKD.
N1  - RAYYAN-INCLUSION: {"Anna"=>"Excluded"} | RAYYAN-LABELS: background,resolved duplicates
DO  - 10.1053/j.jrn.2024.07.014
ER  -

TY  - JOUR
AN  - rayyan-446104737
TI  - Assessment of Nutritional Intake in Patients With Kidney Failure Treated by Haemodialysis on Dialysis and Non-dialysis Days.
Y1  - 2025
Y2  - 1
T2  - Journal of renal nutrition : the official journal of the Council on Renal           Nutrition of the National Kidney Foundation
SN  - 1532-8503 (Electronic)
J2  - J Ren Nutr
VL  - 35
IS  - 1
SP  - 172-180.e1
AU  - Shaaker H
AU  - Davenport A
AV  - Division of Medicine, University College London, London, United Kingdom; Clinical Nutrition Department, Faculty of Applied Medical Sciences, King Abdulaziz University, Jeddah, Saudi Arabia. Electronic address: haalah.shaaker.21@ucl.ac.uk.; Department of Renal Medicine, Royal Free Hospital, University College London, London, United Kingdom.
UR  - https://pubmed.ncbi.nlm.nih.gov/38992516/
LA  - eng
CY  - United States
KW  - Humans
KW  - Male
KW  - *Renal Dialysis
KW  - Middle Aged
KW  - Female
KW  - *Nutrition Assessment
KW  - Nutritional Status
KW  - Aged
KW  - Energy Intake
KW  - Diet Records
KW  - Body Composition
KW  - *Renal Insufficiency/therapy
KW  - *Kidney Failure, Chronic/therapy
KW  - Hand Strength
KW  - Diet
AB  - INTRODUCTION/AIMS/OBJECTIVE: Inadequate nutritional intake in haemodialysis (HD) patients increases the risk of muscle wasting, nutrient deficiencies, leading to an increased risk of additional morbidity and mortality. We aimed to assess nutritional intake on the dialysis day and nondialysis day (NDD) of patients established on HD. METHODS: We employed a 2-day dietary record, one on the day of dialysis and one on the NDD, and then determined nutritional intake using the Nutritics software. Muscle strength was assessed by hand grip strength, and the body composition was determined using multifrequency bioelectrical impedance recorded postdialysis. RESULTS: We recruited 51 established HD patients dialysing between May 2022 and July 2022, of mean age 60 ± 15 years, 52.9% male, and 51% diabetic. Only 25% achieved the calorie and protein intake recommended by Kidney Disease Outcomes Quality Initiative. Most patients had inadequate consumption of fiber (96%), calcium (86%), iron (80%), zinc (82%), selenium (92%), folate (82%), vitamin A (88%), and (100%) vitamin D. On the other hand, the great majority followed the restriction guidelines for potassium (96%), phosphorus (86%), and sodium (84%), respectively. However, consumption was greater for potassium (P = .007), phosphorus (P = .015), and zinc (P = .032) on NDDs versus dialysis days, but there was no difference in protein or calorie intake between days. CONCLUSION: Our results suggest that many of our HD patients do not achieve the recommended nutritional targets. Patient compliance with restricting sodium, potassium, and phosphate limits protein and calorie intake. HD patients are at increased risk of sarcopenia, so failure to achieve dietary protein intake will further increase this risk.
N1  - RAYYAN-INCLUSION: {"Anna"=>"Excluded"} | RAYYAN-LABELS: nutritional intake,resolved duplicates
DO  - 10.1053/j.jrn.2024.07.009
ER  -

TY  - JOUR
AN  - rayyan-446104748
TI  - Association between dietary fiber intake and chronic kidney disease in adults with and without hypertension in the United States: a cross-sectional study of NHANES 2009-2020.
Y1  - 2024
Y2  - 12
T2  - Renal failure
SN  - 1525-6049 (Electronic)
J2  - Ren Fail
VL  - 46
IS  - 2
SP  - 2415514
AU  - Zhang C
AU  - Yan W
AU  - Sun X
AU  - Lin F
AV  - Department of Nephrology, Bethune International Peace Hospital, Shijiazhuang, China.; Department of Intensive Care Unit, Bethune International Peace Hospital, Shijiazhuang, China.; Department of Respiratory and Critical Care Medicine, Bethune International Peace Hospital, Shijiazhuang, China.; Department of Patient Management, Bethune International Peace Hospital, Shijiazhuang, China.
UR  - https://pubmed.ncbi.nlm.nih.gov/39412048/
LA  - eng
CY  - England
KW  - Humans
KW  - *Renal Insufficiency, Chronic/epidemiology
KW  - *Hypertension/epidemiology
KW  - Male
KW  - *Dietary Fiber/administration & dosage
KW  - Female
KW  - Cross-Sectional Studies
KW  - United States/epidemiology
KW  - Middle Aged
KW  - *Nutrition Surveys
KW  - Adult
KW  - Prevalence
KW  - Aged
KW  - Risk Factors
AB  - While previous research has highlighted the potential advantages of increasing dietary fiber intake (DFI) for managing hypertension and chronic kidney disease (CKD), there is a gap in large-scale empirical studies examining the relationship between DFI and CKD among hypertensive and nonhypertensive cohorts independently. This study involved 22,871 participants sourced from the NHANES database spanning 2009 to 2020, who were divided into hypertensive (n = 9,861) and nonhypertensive (n = 13,010) groups. The analysis revealed a significant inverse correlation between DFI and CKD prevalence across the sample after adjusting for various covariates (OR = 0.98, 95% CI: 0.97-0.99, p = 0.001). Within the subset of hypertensive individuals, this inverse association mirrors the findings of the overall sample, indicating that a higher DFI was associated with a reduced occurrence of CKD (OR = 0.97, 95% CI: 0.96-0.99, p < 0.001). However, this correlation was not detected in the nonhypertensive group (OR = 0.99, 95% CI: 0.98-1.01, p = 0.285). The RCS analysis further confirmed a pronounced nonlinear inverse relationship between DFI and CKD prevalence in both the entire cohort and the hypertensive group but not in the nonhypertensive group. Further scrutiny of the hypertensive group revealed that individuals with a higher DFI had 33% lower odds of CKD progression for the moderate risk level and 36% lower odds for the high to very high risk level. Subgroup analyses confirmed the consistency of these relationships across various demographics. In summary, this investigation revealed a significant inverse relationship between DFI and CKD prevalence in US adults with hypertension, a relationship not observed in nonhypertensive individuals.
N1  - RAYYAN-INCLUSION: {"Anna"=>"Excluded"} | RAYYAN-LABELS: cross-sectional,resolved duplicates
DO  - 10.1080/0886022X.2024.2415514
ER  -

TY  - JOUR
AN  - rayyan-446104750
TI  - Dietary nutrient intake and nutritional status in maintenance hemodialysis patients: a multicenter cross-sectional survey.
Y1  - 2024
Y2  - 12
T2  - Renal failure
SN  - 1525-6049 (Electronic)
J2  - Ren Fail
VL  - 46
IS  - 2
SP  - 2363589
AU  - Chen ZQ
AU  - Luo L
AU  - Chen XX
AU  - Zhang XY
AU  - Yin SQ
AU  - Xiao GH
AU  - Xu N
AU  - Liu Q
AU  - Su CY
AV  - Nursing Department, Peking University Third Hospital, Beijing, China.; Renal Department, Peking University International Hospital, Beijing, China.; Renal Department, Peking University Third Hospital, Beijing, China.; Renal Department, Peking University Third Hospital, Beijing, China.; Hemodialysis Center, Fengtai Hospital of Integrated Traditional Chinese and Western Medicine, Beijing, China.; Renal Department, Haidian Hospital, Beijing, China.; Renal Department, Peking University Third Hospital Yanqing Hospital, Beijing, China.; Department of Nephrology, Fuxing Hospital, The Eighth Clinical Medical College, Capital Medical University, Beijing, China.; Renal Department, Peking University Third Hospital, Beijing, China.
UR  - https://pubmed.ncbi.nlm.nih.gov/38874093/
LA  - eng
CY  - England
KW  - Humans
KW  - Cross-Sectional Studies
KW  - Male
KW  - *Renal Dialysis
KW  - Female
KW  - Middle Aged
KW  - *Nutritional Status
KW  - *Energy Intake
KW  - Aged
KW  - Dietary Proteins/administration & dosage
KW  - Adult
KW  - Linear Models
KW  - Kidney Failure, Chronic/therapy/physiopathology
KW  - Hand Strength
KW  - Diet Records
KW  - Renal Insufficiency, Chronic/therapy/diet therapy/physiopathology
AB  - PURPOSE: To investigate the dietary nutrient intake of Maintenance hemodialysis (MHD) patients, identify influencing factors, and explore the correlation between dietary nutrient intake and nutritional and disease control indicators. METHODS: This was a multicenter cross-sectional study. A dietary survey was conducted using a three-day dietary record method, and a self-designed diet management software was utilized to calculate the daily intake of dietary nutrients. The nutritional status and disease control indicators were assessed using subjective global assessment, handgrip strength, blood test indexes, and dialysis adequacy. RESULTS: A total of 382 MHD patients were included in this study. Among them, 225 (58.9%) and 233 (61.0%) patients' protein and energy intake did not meet the recommendations outlined in the National Kidney Foundation's Kidney Disease Outcomes Quality Initiative Clinical Practice Guideline for Nutrition in Chronic Kidney Disease (2020 update). The average protein and energy intake for these patients were 0.99 ± 0.32 g/kg/d and 29.06 ± 7.79 kcal/kg/d, respectively. Multiple linear regression analysis showed that comorbidity-diabetes had a negative influence on normalized daily energy intake (nDEI = DEI / ideal body weight) (B = -2.880, p = 0.001) and normalized daily protein intake (nDPI = DPI / ideal body weight) (B = -0.109, p = 0.001). Pearson correlation analysis revealed that dietary DPI (r = -0.109, p < 0.05), DEI (r = -0.226, p < 0.05) and phosphorus (r = -0.195, p < 0.001) intake were statistically correlated to Kt/V; dietary nDPI (r = 0.101, p < 0.05) and sodium (r = -0.144, p < 0.001) intake were statistically correlated to serum urea nitrogen; dietary DPI (r = 0.200, p < 0.001), DEI (r = 0.241, p < 0.001), potassium (r = 0.129, p < 0.05), phosphorus (r = 0.199, p < 0.001), and fiber (r = 0.157, p < 0.001) intake were statistically correlated to serum creatinine; dietary phosphorus (r = 0.117, p < 0.05) and fiber (r = 0.142, p < 0.001) intake were statistically correlated to serum phosphorus; dietary nDPI (r = 0.125, p < 0.05), DPI (r = 0.135, p < 0.05), nDEI (r = 0.116, p < 0.05), DEI (r = 0.125, p < 0.05), potassium (r = 0.148, p < 0.001), and phosphorus (r = 0.156, p < 0.001) intake were statistically correlated to subjective global assessment scores; dietary nDPI (r = 0.215, p < 0.001), DPI (r = 0.341, p < 0.001), nDEI (r = 0.142, p < 0.05), DEI (r = 0.241, p < 0.001), potassium (r = 0.166, p < 0.05), phosphorus (r = 0.258, p < 0.001), and fiber (r = 0.252, p < 0.001) intake were statistically correlated to handgrip strength in males; dietary fiber (r = 0.190, p < 0.05) intake was statistically correlated to handgrip strength in females. CONCLUSIONS: The dietary nutrient intake of MHD patients need improvement. Inadequate dietary nutrient intake among MHD patients could have a detrimental effect on their blood test indexes and overall nutritional status. It is crucial to address and optimize the dietary intake of nutrients in this patient population to enhance their health outcomes and well-being.
N1  - RAYYAN-INCLUSION: {"Anna"=>"Excluded"} | RAYYAN-LABELS: nutritional intake,resolved duplicates
DO  - 10.1080/0886022X.2024.2363589
ER  -

TY  - JOUR
AN  - rayyan-446104805
TI  - Association between Dietary Intake, Profibrotic Markers, and Blood Pressure in Patients with Chronic Kidney Disease.
Y1  - 2024
T2  - Advanced biomedical research
SN  - 2277-9175 (Print)
J2  - Adv Biomed Res
VL  - 13
SP  - 29
AU  - Mohtashamian A
AU  - Soleimani A
AU  - Gilasi HR
AU  - Kheiripour N
AU  - Moeini Taba SM
AU  - Sharifi N
AV  - Student Research Committee, Kashan University of Medical Sciences, Kashan, Iran.; Department of Internal Medicine, Faculty of Medicine, Kashan University of Medical Sciences, Kashan, Iran.; Department of Epidemiology and Biostatistics, Faculty of Health, Kashan University of Medical Sciences, Kashan, Iran.; Research Center for Biochemistry and Nutrition in Metabolic Diseases, Kashan University of Medical Sciences, Kashan, Iran.; Department of Internal Medicine, Faculty of Medicine, Kashan University of Medical Sciences, Kashan, Iran.; Research Center for Biochemistry and Nutrition in Metabolic Diseases, Kashan University of Medical Sciences, Kashan, Iran.
UR  - https://pubmed.ncbi.nlm.nih.gov/39234436/
LA  - eng
CY  - India
AB  - BACKGROUND: Among profibrotic and oxidant factors, matrix metalloproteinases (MMPs) and advanced glycation end products (AGEs) have a major impact on the progression of chronic kidney disease (CKD). However, very limited studies evaluated the relationships between nutrient intake and the mentioned factors in patients with CKD. Therefore, the present study aimed to investigate the correlation between dietary intake and the levels of MMPs, AGEs, and blood pressure (BP) in these patients. MATERIALS AND METHODS: This cross-sectional study was performed on 90 patients with CKD (stages 2-5). To evaluate the dietary intake of patients, three days of 24-hour food recall were completed through face-to-face and telephone interviews. Measurement of MMP-2 and MMP-9 concentration was done by enzyme-linked immunosorbent assay. The fluorimetric technique was used to measure the total serum AGEs. RESULTS: The patients' average dietary intake of sodium, potassium, phosphorus, energy, and protein was 725 mg/day, 1600 mg/day, 703 mg/day, 1825 kcal/day, and 64.83 g/day, respectively. After adjustment of confounding variables, a significant inverse relationship was observed between dietary intake of insoluble fiber and serum levels of MMP-2 (β = -0.218, P = 0.05). In addition, a significant positive relationship was found between molybdenum (Mo) intake and diastolic BP (β =0.229, P = 0.036). CONCLUSION: A higher intake of insoluble fiber might be associated with lower serum levels of MMP-2. Also, a higher Mo intake can be correlated to a higher DBP in patients with CKD. It is suggested to conduct future studies with longitudinal designs and among various populations to better elucidate the observed relationships.
N1  - RAYYAN-INCLUSION: {"Anna"=>"Excluded"} | RAYYAN-LABELS: nutritional intake,resolved duplicates
DO  - 10.4103/abr.abr_204_23
ER  -

TY  - JOUR
AN  - rayyan-446104849
TI  - Association of carbohydrate intake from different sources with all-cause and cardiovascular mortality among chronic kidney disease populations: assessment of 1999-2018 National Health and Nutrition Examination Survey participation.
Y1  - 2023
Y2  - 11
T2  - International journal of food sciences and nutrition
SN  - 1465-3478 (Electronic)
J2  - Int J Food Sci Nutr
VL  - 74
IS  - 7
SP  - 781-795
AU  - Ou Yang XL
AU  - Ni SH
AU  - Li J
AU  - Zhang XJ
AU  - Li SJ
AU  - Li Y
AU  - Sun SN
AU  - He XL
AU  - Long WJ
AU  - Wang LJ
AU  - Yang ZQ
AU  - Lu L
AV  - The First Affiliated Hospital, Guangzhou University of Chinese Medicine, Guangzhou, P.R.China.; Lingnan Medical Research Center, Guangzhou University of Chinese Medicine, Guangzhou, P.R.China.; University Key Laboratory of Traditional Chinese Medicine Prevention and Treatment of Chronic Heart Failure, Guangdong Province, Guangzhou University of Chinese Medicine, Guangzhou, P.R.China.; Guangzhou Key Laboratory for Chinese Medicine Prevention and Treatment of Chronic Heart Failure, Guangdong Province, Guangzhou University of Chinese Medicine, Guangzhou, P.R.China.; The First Affiliated Hospital, Guangzhou University of Chinese Medicine, Guangzhou, P.R.China.; Lingnan Medical Research Center, Guangzhou University of Chinese Medicine, Guangzhou, P.R.China.; University Key Laboratory of Traditional Chinese Medicine Prevention and Treatment of Chronic Heart Failure, Guangdong Province, Guangzhou University of Chinese Medicine, Guangzhou, P.R.China.; Guangzhou Key Laboratory for Chinese Medicine Prevention and Treatment of Chronic Heart Failure, Guangdong Province, Guangzhou University of Chinese Medicine, Guangzhou, P.R.China.; The First Affiliated Hospital, Guangzhou University of Chinese Medicine, Guangzhou, P.R.China.; Lingnan Medical Research Center, Guangzhou University of Chinese Medicine, Guangzhou, P.R.China.; University Key Laboratory of Traditional Chinese Medicine Prevention and Treatment of Chronic Heart Failure, Guangdong Province, Guangzhou University of Chinese Medicine, Guangzhou, P.R.China.; Guangzhou Key Laboratory for Chinese Medicine Prevention and Treatment of Chronic Heart Failure, Guangdong Province, Guangzhou University of Chinese Medicine, Guangzhou, P.R.China.; The First Affiliated Hospital, Guangzhou University of Chinese Medicine, Guangzhou, P.R.China.; Lingnan Medical Research Center, Guangzhou University of Chinese Medicine, Guangzhou, P.R.China.; University Key Laboratory of Traditional Chinese Medicine Prevention and Treatment of Chronic Heart Failure, Guangdong Province, Guangzhou University of Chinese Medicine, Guangzhou, P.R.China.; Guangzhou Key Laboratory for Chinese Medicine Prevention and Treatment of Chronic Heart Failure, Guangdong Province, Guangzhou University of Chinese Medicine, Guangzhou, P.R.China.; The First Affiliated Hospital, Guangzhou University of Chinese Medicine, Guangzhou, P.R.China.; Lingnan Medical Research Center, Guangzhou University of Chinese Medicine, Guangzhou, P.R.China.; University Key Laboratory of Traditional Chinese Medicine Prevention and Treatment of Chronic Heart Failure, Guangdong Province, Guangzhou University of Chinese Medicine, Guangzhou, P.R.China.; Guangzhou Key Laboratory for Chinese Medicine Prevention and Treatment of Chronic Heart Failure, Guangdong Province, Guangzhou University of Chinese Medicine, Guangzhou, P.R.China.; The First Affiliated Hospital, Guangzhou University of Chinese Medicine, Guangzhou, P.R.China.; Lingnan Medical Research Center, Guangzhou University of Chinese Medicine, Guangzhou, P.R.China.; University Key Laboratory of Traditional Chinese Medicine Prevention and Treatment of Chronic Heart Failure, Guangdong Province, Guangzhou University of Chinese Medicine, Guangzhou, P.R.China.; Guangzhou Key Laboratory for Chinese Medicine Prevention and Treatment of Chronic Heart Failure, Guangdong Province, Guangzhou University of Chinese Medicine, Guangzhou, P.R.China.; The First Affiliated Hospital, Guangzhou University of Chinese Medicine, Guangzhou, P.R.China.; Lingnan Medical Research Center, Guangzhou University of Chinese Medicine, Guangzhou, P.R.China.; University Key Laboratory of Traditional Chinese Medicine Prevention and Treatment of Chronic Heart Failure, Guangdong Province, Guangzhou University of Chinese Medicine, Guangzhou, P.R.China.; Guangzhou Key Laboratory for Chinese Medicine Prevention and Treatment of Chronic Heart Failure, Guangdong Province, Guangzhou University of Chinese Medicine, Guangzhou, P.R.China.; The First Affiliated Hospital, Guangzhou University of Chinese Medicine, Guangzhou, P.R.China.; Lingnan Medical Research Center, Guangzhou University of Chinese Medicine, Guangzhou, P.R.China.; University Key Laboratory of Traditional Chinese Medicine Prevention and Treatment of Chronic Heart Failure, Guangdong Province, Guangzhou University of Chinese Medicine, Guangzhou, P.R.China.; Guangzhou Key Laboratory for Chinese Medicine Prevention and Treatment of Chronic Heart Failure, Guangdong Province, Guangzhou University of Chinese Medicine, Guangzhou, P.R.China.; The First Affiliated Hospital, Guangzhou University of Chinese Medicine, Guangzhou, P.R.China.; Lingnan Medical Research Center, Guangzhou University of Chinese Medicine, Guangzhou, P.R.China.; University Key Laboratory of Traditional Chinese Medicine Prevention and Treatment of Chronic Heart Failure, Guangdong Province, Guangzhou University of Chinese Medicine, Guangzhou, P.R.China.; Guangzhou Key Laboratory for Chinese Medicine Prevention and Treatment of Chronic Heart Failure, Guangdong Province, Guangzhou University of Chinese Medicine, Guangzhou, P.R.China.; The First Affiliated Hospital, Guangzhou University of Chinese Medicine, Guangzhou, P.R.China.; Lingnan Medical Research Center, Guangzhou University of Chinese Medicine, Guangzhou, P.R.China.; University Key Laboratory of Traditional Chinese Medicine Prevention and Treatment of Chronic Heart Failure, Guangdong Province, Guangzhou University of Chinese Medicine, Guangzhou, P.R.China.; Guangzhou Key Laboratory for Chinese Medicine Prevention and Treatment of Chronic Heart Failure, Guangdong Province, Guangzhou University of Chinese Medicine, Guangzhou, P.R.China.; The First Affiliated Hospital, Guangzhou University of Chinese Medicine, Guangzhou, P.R.China.; Lingnan Medical Research Center, Guangzhou University of Chinese Medicine, Guangzhou, P.R.China.; University Key Laboratory of Traditional Chinese Medicine Prevention and Treatment of Chronic Heart Failure, Guangdong Province, Guangzhou University of Chinese Medicine, Guangzhou, P.R.China.; Guangzhou Key Laboratory for Chinese Medicine Prevention and Treatment of Chronic Heart Failure, Guangdong Province, Guangzhou University of Chinese Medicine, Guangzhou, P.R.China.; The First Affiliated Hospital, Guangzhou University of Chinese Medicine, Guangzhou, P.R.China.; Lingnan Medical Research Center, Guangzhou University of Chinese Medicine, Guangzhou, P.R.China.; University Key Laboratory of Traditional Chinese Medicine Prevention and Treatment of Chronic Heart Failure, Guangdong Province, Guangzhou University of Chinese Medicine, Guangzhou, P.R.China.; Guangzhou Key Laboratory for Chinese Medicine Prevention and Treatment of Chronic Heart Failure, Guangdong Province, Guangzhou University of Chinese Medicine, Guangzhou, P.R.China.
UR  - https://pubmed.ncbi.nlm.nih.gov/37654095/
LA  - eng
CY  - England
KW  - Humans
KW  - Nutrition Surveys
KW  - Vegetables
KW  - *Renal Insufficiency, Chronic/complications
KW  - *Cardiovascular Diseases/etiology
KW  - Carbohydrates
AB  - This study analysed the data from the NHANES (1999-2018) to examine how different sources of carbohydrate intake affected the all-cause and cardiovascular mortality of 11,302 chronic kidney disease (CKD) patients. The data were adjusted for other factors using various methods. The results showed that CKD patients (stages 1-2 and 3-5) who consumed more carbohydrates from whole grains, fruits, vegetables and less carbohydrates from fruit juice or sauces had lower mortality rates. Replacing fat intake with carbohydrates from whole grains (HR = 0.86[0.78-0.95]), fruits (raw) (HR = 0.79[0.70-0.88]) and non-starchy vegetables (HR = 0.82[0.70-0.96]), but not protein intake, was linked to lower all-cause mortality. The fibre content in carbohydrates might partly account for the benefits of selected carbohydrate intake. This study provided practical recommendations for optimising the carbohydrate sources in CKD patients.
N1  - RAYYAN-INCLUSION: {"Anna"=>"Excluded"} | RAYYAN-LABELS: background,resolved duplicates
DO  - 10.1080/09637486.2023.2253005
ER  -

TY  - JOUR
AN  - rayyan-446104852
TI  - New Insights Into Dietary Approaches to Potassium Management in Chronic Kidney Disease.
Y1  - 2023
Y2  - 11
T2  - Journal of renal nutrition : the official journal of the Council on Renal           Nutrition of the National Kidney Foundation
SN  - 1532-8503 (Electronic)
J2  - J Ren Nutr
VL  - 33
IS  - 6
SP  - S6-S12
AU  - Sumida K
AU  - Biruete A
AU  - Kistler BM
AU  - Khor BH
AU  - Ebrahim Z
AU  - Giannini R
AU  - Sussman-Dabach EJ
AU  - Avesani CM
AU  - Chan M
AU  - Lambert K
AU  - Yee-Moon Wang A
AU  - Clegg DJ
AU  - Burrowes JD
AU  - Palmer BF
AU  - Carrero JJ
AU  - Kovesdy CP
AV  - Division of Nephrology, Department of Medicine, University of Tennessee Health Science Center, Memphis, Tennessee. Electronic address: ksumida@uthsc.edu.; Department of Nutrition and Dietetics, Indiana University-Purdue University Indianapolis, Indianapolis, Indiana; Division of Nephrology, Department of Medicine, Indiana University School of Medicine, Indianapolis, Indiana; Department of Nutrition Science, Purdue University, West Lafayette, Indiana.; Department of Nutrition Science, Purdue University, West Lafayette, Indiana; Department of Nutrition and Health Science, Ball State University, Muncie, Indiana.; Faculty of Food Science and Nutrition, University Malaysia Sabah, Kota Kinabalu, Malaysia.; Division of Human Nutrition, Department of Global Health, Stellenbosch University, Stellenbosch, South Africa.; Division of Metabolic Diseases and Clinical Nutrition, University Hospital of Modena, Modena, Italy.; Department of Family and Consumer Sciences, California State University, Northridge, Northridge, California.; Division of Renal Medicine, Baxter Novum. Department of Clinical Science, Intervention and Technology, Karolinska Institutet, Stockholm, Sweden.; Departments of Nutrition and Dietetics and Renal Medicine, The St. George Hospital, Kogarah, New South Wales, Australia.; Faculty of Science, Medicine and Health, School of Medical, Indigenous and Health Sciences, University of Wollongong, Wollongong, New South Wales, Australia.; Department of Medicine, Queen Mary Hospital, The University of Hong Kong, Hong Kong SAR, China.; Department of Internal Medicine, Paul Foster School of Medicine, Texas Tech Medical Center, El Paso, Texas.; Department of Health Sciences and Administration, Program in Nutrition and Dietetics, Long Island University-Post, Greenvale, New York.; Department of Internal Medicine, University of Texas Southwestern Medical Center, Dallas, Texas.; Department of Medical Epidemiology and Biostatistics, Karolinska Institutet, Stockholm, Sweden.; Division of Nephrology, Department of Medicine, University of Tennessee Health Science Center, Memphis, Tennessee.
UR  - https://pubmed.ncbi.nlm.nih.gov/37610407/
LA  - eng
CY  - United States
KW  - Humans
KW  - Potassium
KW  - Potassium, Dietary/adverse effects
KW  - *Renal Insufficiency, Chronic/complications
KW  - Diet
KW  - *Hyperkalemia
AB  - Potassium disorders are one of the most common electrolyte abnormalities in patients with chronic kidney disease (CKD), contributing to poor clinical outcomes. Maintaining serum potassium levels within the physiologically normal range is critically important in these patients. Dietary potassium restriction has long been considered a core strategy for the management of chronic hyperkalemia in patients with CKD. However, this has been challenged by recent evidence suggesting a paradigm shift toward fostering more liberalized, plant-based dietary patterns. The advent of novel potassium binders and an improved understanding of gastrointestinal processes involved in potassium homeostasis (e.g., gastrointestinal potassium wasting) may facilitate a paradigm shift and incorporation of heart-healthy potassium-enriched food sources. Nevertheless, uncertainty regarding the risk-benefit of plant-based diets in the context of potassium management in CKD remains, requiring well-designed clinical trials to determine the efficacy of dietary potassium manipulation toward improvement of clinical outcomes in patients with CKD.
N1  - RAYYAN-INCLUSION: {"Anna"=>"Excluded"} | RAYYAN-LABELS: resolved duplicates | RAYYAN-EXCLUSION-REASONS: review
DO  - 10.1053/j.jrn.2022.12.003
ER  -

TY  - JOUR
AN  - rayyan-446104854
TI  - Effects of Polydextrose Supplementation on Intestinal Function in Hemodialysis Patients: A Double-Blind, Randomized, Placebo-Controlled Trial.
Y1  - 2023
Y2  - 11
T2  - Journal of renal nutrition : the official journal of the Council on Renal           Nutrition of the National Kidney Foundation
SN  - 1532-8503 (Electronic)
J2  - J Ren Nutr
VL  - 33
IS  - 6
SP  - 747-754
AU  - Borges NA
AU  - Sahiun E
AU  - Ribeiro-Alves M
AU  - Regis B
AU  - Mafra D
AV  - Postgraduate Program in Food, Nutrition and Health - Institute of Nutrition, State University of Rio de Janeiro (UERJ), Rio de Janeiro, Brazil.; Postgraduate Program in Food, Nutrition and Health - Institute of Nutrition, State University of Rio de Janeiro (UERJ), Rio de Janeiro, Brazil.; HIV/AIDS Clinical Research Center, National Institute of Infectious Diseases Evandro Chagas (INI/Fiocruz), Rio de Janeiro, Brazil.; Postgraduate Program in Cardiovascular Sciences, Fluminense Federal University (UFF), Rio de Janeiro, Brazil.; Graduate Program in Biological Sciences - Physiology, Federal University of Rio de Janeiro (UFRJ), Rio de Janeiro (RJ), Brazil. Electronic address: dm@id.uff.br.
UR  - https://pubmed.ncbi.nlm.nih.gov/37321430/
LA  - eng
CY  - United States
KW  - Female
KW  - Humans
KW  - *Constipation/etiology
KW  - Dietary Supplements
KW  - Double-Blind Method
KW  - *Quality of Life
KW  - Renal Dialysis/adverse effects
KW  - Male
KW  - Adult
KW  - Middle Aged
AB  - OBJECTIVES: Intestinal constipation is a frequent complication in hemodialysis (HD) patients. Polydextrose (PDX), a nondigestible oligosaccharide, has been reported as a fermentable fiber with potential benefits. This study aimed to investigate the possible influence of PDX supplementation on intestinal function in HD patients. METHODS: This randomized, double-blind, placebo-controlled trial included 28 patients who received daily oral supplementation with 12 g of PDX or placebo (corn starch) for 2 months. ROME IV criteria were used to define constipation and questionnaires were applied to patient assessment of constipation symptoms (PAC-SYM) and their impact on the patient assessment of constipation quality of life. The Bristol scale was used to assess stool consistency. Commercial Enzyme-Linked Immuno Sorbent Assay kits were used to evaluate the interleukin-6 and tumor necrosis factor-α plasma levels. RESULTS: 25 patients completed the study; 16 in the PDX group [7 females, 48.5 years (IQR = 15.5)] and 9 in the control group [3 females, 44.0 years (IQR = 6.0)]. According to ROME IV criteria, 55% of patients were diagnosed with constipation. PAC-SYM faecal symptoms domain was reduced after 2 months of PDX supplementation (P = .004). We also observed a significant reduction in the PAC-QoL-concerns domain (P = .02). The average values for PAC-SYM and patient assessment of constipation quality of lifewere reduced significantly after intervention with PDX. There were no significant changes after the intervention period concerning biochemical variables, food intake, and inflammation markers. No adverse effects were observed during the supplementation period. CONCLUSIONS: The results of the present study suggest that short-term PDX supplementation may have favourable results on intestinal function and the quality of life of chronic kidney disease patients in HD.
N1  - RAYYAN-INCLUSION: {"Anna"=>"Excluded"} | RAYYAN-LABELS: RCT,no paper,resolved duplicates
DO  - 10.1053/j.jrn.2023.06.008
ER  -

TY  - JOUR
AN  - rayyan-446104855
TI  - Short-Term Effects of a Therapeutic Diet on Biochemical Parameters in Hemodialysis Patients: A Randomized Crossover Trial.
Y1  - 2023
Y2  - 11
T2  - Journal of renal nutrition : the official journal of the Council on Renal           Nutrition of the National Kidney Foundation
SN  - 1532-8503 (Electronic)
J2  - J Ren Nutr
VL  - 33
IS  - 6
SP  - 731-739
AU  - Tsai WC
AU  - Hsu SP
AU  - Chiu YL
AU  - Wu HY
AU  - Luan CC
AU  - Yang JY
AU  - Pai MF
AU  - Lin CJ
AU  - Lin WY
AU  - Sun WH
AU  - Peng YS
AV  - Division of Nephrology, Department of Internal Medicine, Far Eastern Memorial Hospital, New Taipei City, Taiwan; Center for General Education, Lee-Ming Institute of Technology, New Taipei City, Taiwan.; Division of Nephrology, Department of Internal Medicine, Far Eastern Memorial Hospital, New Taipei City, Taiwan; School of Life Science, National Taiwan Normal University, Taipei City, Taiwan.; Division of Nephrology, Department of Internal Medicine, Far Eastern Memorial Hospital, New Taipei City, Taiwan; Graduate Program in Biomedical Informatics, Yuan Ze University, Taoyuan City, Taiwan.; Division of Nephrology, Department of Internal Medicine, Far Eastern Memorial Hospital, New Taipei City, Taiwan; Institute of Epidemiology and Preventive Medicine, College of Public Health, National Taiwan University, Taipei City, Taiwan; Faculty of Medicine, School of Medicine, National Yang-Ming University, Taipei City, Taiwan.; Dietary Department, Far Eastern Memorial Hospital, New Taipei City, Taiwan.; Division of Nephrology, Department of Internal Medicine, Far Eastern Memorial Hospital, New Taipei City, Taiwan; Center for General Education, Lee-Ming Institute of Technology, New Taipei City, Taiwan.; Division of Nephrology, Department of Internal Medicine, Far Eastern Memorial Hospital, New Taipei City, Taiwan.; Division of Nephrology, Department of Internal Medicine, Mackay Memorial Hospital, Taipei City, Taiwan; Department of Medicine, Mackay Medical College, Taipei City, Taiwan; Mackay Junior College of Medicine, Nursing and Management, Taipei City, Taiwan.; Institute of Epidemiology and Preventive Medicine, College of Public Health, National Taiwan University, Taipei City, Taiwan.; Dietary Department, Far Eastern Memorial Hospital, New Taipei City, Taiwan. Electronic address: 830636231@mail.femh.org.tw.; Division of Nephrology, Department of Internal Medicine, Far Eastern Memorial Hospital, New Taipei City, Taiwan; Department of Applied Cosmetology, Lee-Ming Institute of Technology, New Taipei City, Taiwan; Department of Electrical Engineering, Yuan Ze University, Taoyuan City, Taiwan. Electronic address: taan70@gmail.com.
UR  - https://pubmed.ncbi.nlm.nih.gov/37120127/
LA  - eng
CY  - United States
KW  - Adult
KW  - Humans
KW  - *Calcium
KW  - C-Reactive Protein
KW  - Cross-Over Studies
KW  - Indican
KW  - Fibroblast Growth Factors
KW  - Renal Dialysis
KW  - *Kidney Failure, Chronic/therapy
KW  - Parathyroid Hormone
KW  - Diet
KW  - Phosphates
KW  - Minerals
AB  - OBJECTIVE: Although unhealthy diets exacerbate nutritional and metabolic derangements in patients with end-stage kidney disease (ESKD), how therapeutic diets that possess a variety of different dietary strategies acutely modify diverse biochemical parameters related to cardiovascular disease remains underexplored. METHODS: Thirty-three adults with end-stage kidney disease undergoing thrice-weekly hemodialysis participated in a randomized crossover trial comparing a therapeutic diet with their usual diets for 7 days, separated by a 4-week washout period. The therapeutic diet was characterized by adequate calorie and protein amounts, natural food ingredients with a low phosphorus-to-protein ratio, higher portions of plant-based food, and high fiber content. The primary outcome measure was the mean difference in the change-from-baseline intact fibroblast growth factor 23 (FGF23) level between the 2 diets. The other outcomes of interest included changes in mineral parameters, uremic toxins, and high-sensitivity C-reactive protein (hs-CRP) levels. RESULTS: Compared with the usual diet, the therapeutic diet lowered intact FGF23 levels (P = .001), decreased serum phosphate levels (P < .001), reduced intact parathyroid hormone (PTH) levels (P = .003), lowered C-terminal FGF23 levels (P = .03), increased serum calcium levels (P = .01), and tended to lower total indoxyl sulfate levels (P = .07) but had no significant effect on hs-CRP levels. Among these changes, reduction in serum phosphate level achieved in 2 days, modifications of intact PTH and calcium levels in 5 days, and reductions in intact and C-terminal FGF23 levels in 7 days of therapeutic diet intervention. CONCLUSION: Within the 1-week intervention period, the dialysis-specific therapeutic diet rapidly reversed mineral abnormalities and tended to decrease total indoxyl sulfate levels in patients undergoing hemodialysis but had no effect on inflammation. Future studies to assess the long-term effects of such therapeutic diets are recommended.
N1  - RAYYAN-INCLUSION: {"Anna"=>"Excluded"} | RAYYAN-LABELS: RCT,no paper,resolved duplicates
DO  - 10.1053/j.jrn.2023.04.003
ER  -

TY  - JOUR
AN  - rayyan-446104921
TI  - PREBIOTIC: a study protocol of a randomised controlled trial to assess prebiotic supplementation in kidney transplant recipients for preventing infections and gastrointestinal upset - a feasibility study.
Y1  - 2023
Y2  - 1
Y3  - 16
T2  - Pilot and feasibility studies
SN  - 2055-5784 (Print)
J2  - Pilot Feasibility Stud
VL  - 9
IS  - 1
SP  - 11
AU  - Chan S
AU  - Hawley CM
AU  - Pascoe EM
AU  - Cao C
AU  - Campbell KL
AU  - Campbell SB
AU  - Francis RS
AU  - Hale R
AU  - Isbel NM
AU  - Morrison M
AU  - Johnson DW
AV  - Department of Nephrology, Princess Alexandra Hospital, Woolloongabba, Queensland, Australia. samuel.chan@uqconnect.edu.au.; Australasian Kidney Trials Network, The University of Queensland, Brisbane, Queensland, Australia. samuel.chan@uqconnect.edu.au.; Translational Research Institute, Brisbane, Queensland, Australia. samuel.chan@uqconnect.edu.au.; Department of Nephrology, Princess Alexandra Hospital, Woolloongabba, Queensland, Australia.; Australasian Kidney Trials Network, The University of Queensland, Brisbane, Queensland, Australia.; Translational Research Institute, Brisbane, Queensland, Australia.; Department of Nephrology, Princess Alexandra Hospital, Woolloongabba, Queensland, Australia.; Australasian Kidney Trials Network, The University of Queensland, Brisbane, Queensland, Australia.; Translational Research Institute, Brisbane, Queensland, Australia.; Department of Nephrology, Princess Alexandra Hospital, Woolloongabba, Queensland, Australia.; Australasian Kidney Trials Network, The University of Queensland, Brisbane, Queensland, Australia.; Department of Nephrology, Princess Alexandra Hospital, Woolloongabba, Queensland, Australia.; Australasian Kidney Trials Network, The University of Queensland, Brisbane, Queensland, Australia.; Translational Research Institute, Brisbane, Queensland, Australia.; Department of Nephrology, Princess Alexandra Hospital, Woolloongabba, Queensland, Australia.; Australasian Kidney Trials Network, The University of Queensland, Brisbane, Queensland, Australia.; Translational Research Institute, Brisbane, Queensland, Australia.; Department of Nephrology, Princess Alexandra Hospital, Woolloongabba, Queensland, Australia.; Department of Nephrology, Princess Alexandra Hospital, Woolloongabba, Queensland, Australia.; Australasian Kidney Trials Network, The University of Queensland, Brisbane, Queensland, Australia.; Translational Research Institute, Brisbane, Queensland, Australia.; The University of Queensland Diamantina Institute, Faculty of Medicine, University of Queensland, Woolloongabba, Queensland, Australia.; Department of Nephrology, Princess Alexandra Hospital, Woolloongabba, Queensland, Australia.; Australasian Kidney Trials Network, The University of Queensland, Brisbane, Queensland, Australia.; Translational Research Institute, Brisbane, Queensland, Australia.
UR  - https://pubmed.ncbi.nlm.nih.gov/36647175/
LA  - eng
CY  - England
AB  - BACKGROUND: Modulating the microbiota in the large intestine of kidney transplant recipients through prebiotic supplementation may prevent infectious complications from occurring. To date, there have been no interventional trials which have investigated this novel treatment in kidney transplantation. The aim of PREBIOTIC is to assess the feasibility of performing a randomised controlled trial of prebiotics in reducing infections and gastrointestinal symptoms in kidney transplant recipients. METHODS: Sixty kidney transplant patients will be recruited to a double-blind, placebo-controlled, randomised feasibility trial. Patients will be provided with prebiotic therapy or placebo for 4 to 6 weeks. Outcomes will include recruitment, adherence, tolerance, retention, laboratory parameters (including serum indoxyl sulphate, ρ-cresyl sulphate and stool collection), patients' self-assessed quality of life, gastrointestinal symptoms and clinical outcomes. DISCUSSION: This trial will assess the feasibility of prebiotic supplementation in kidney transplant recipients. Prebiotics not only may alter the gut microbiota and their inherent metabolism and production of uraemic toxins but also may prevent infections from occurring in kidney transplant recipients. TRIAL REGISTRATION: Australian New Zealand Clinical Trials Registry number ACTRN12618001057279p. The date of registration was 25th June 2018, https://www.anzctr.org.au/Trial/Registration/TrialReview.aspx?id=375370&isReview=true .
N1  - RAYYAN-INCLUSION: {"Anna"=>"Excluded"} | RAYYAN-LABELS: RCT,resolved duplicates | RAYYAN-EXCLUSION-REASONS: wrong outcome
DO  - 10.1186/s40814-023-01236-y
ER  -

TY  - JOUR
AN  - rayyan-446104923
TI  - Association between Fiber Intake and Risk of Incident Chronic Kidney Disease: The UK Biobank Study.
Y1  - 2023
T2  - The journal of nutrition, health & aging
SN  - 1760-4788 (Electronic)
J2  - J Nutr Health Aging
VL  - 27
IS  - 11
SP  - 1018-1027
AU  - Heo GY
AU  - Kim HJ
AU  - Kalantar D
AU  - Jung CY
AU  - Kim HW
AU  - Park JT
AU  - Chang TI
AU  - Yoo TH
AU  - Kang SW
AU  - Rhee CM
AU  - Kalantar-Zadeh K
AU  - Han SH
AV  - Seung Hyeok Han, MD, Ph.D. Yonsei University, Institute of Kidney Disease Research, College of Medicine, Department of Internal Medicine, 50-1 Yonsei-ro, Seodaemun-gu, Seoul, 03722, Republic of Korea, Phone: 82-2-2228-1984; Fax: 82-2-393-6884; E-mail: hansh@yuhs.ac, (https://orcid.org/0000-0001-7923-5635).
UR  - https://pubmed.ncbi.nlm.nih.gov/37997724/
LA  - eng
CY  - France
KW  - Humans
KW  - Prospective Studies
KW  - Biological Specimen Banks
KW  - Risk Factors
KW  - *Renal Insufficiency, Chronic/epidemiology/etiology
KW  - *Diabetes Mellitus
KW  - Glomerular Filtration Rate
KW  - Dietary Fiber
KW  - United Kingdom/epidemiology
AB  - OBJECTIVES: Dietary fiber intake is associated with a lower risk of diabetes, cardiovascular disease, and cancer. However, it is unknown whether dietary fiber has a beneficial effect on preventing the development of chronic kidney disease (CKD). DESIGN, SETTING, PARTICIPANTS AND MEASUREMENTS: Using the UK Biobank prospective cohort, 110,412 participants who completed at least one dietary questionnaire and had an estimated glomerular filtration rate ≥60 mL/min/1.73 m2, urinary albumin-to-creatinine ratio <30 mg/g, and no history of CKD were included. The primary exposure was total dietary fiber density, calculated by dividing the absolute amount of daily total fiber intake by total energy intake (g/1,000 kcal). We separately examined soluble and insoluble fiber densities as additional predictors. The primary outcome was incident CKD based on diagnosis codes. RESULTS: A total of 3,507 (3.2%) participants developed incident CKD during a median follow-up of 9.9 years. In a multivariable cause-specific model, the adjusted hazard ratios (aHRs; 95% confidence intervals [CIs]) for incident CKD were 0.85 (0.77-0.94), 0.78 (0.70-0.86), and 0.76 (0.68-0.86), respectively, for the second, third, and highest quartiles of dietary fiber density (reference: lowest quartile). In a continuous model, the aHR for each +∆1.0g/1,000 kcal increase in dietary fiber density was 0.97 (95% CI, 0.95-0.99). This pattern of associations was similar for both soluble and insoluble fiber densities and did not differ across subgroups of sex, age, body mass index, hypertension, diabetes, smoking, and inflammation. CONCLUSION: Increased fiber intake was associated with a lower risk of CKD in this large well-characterized cohort.
N1  - RAYYAN-INCLUSION: {"Anna"=>"Excluded"} | RAYYAN-LABELS: background,resolved duplicates
DO  - 10.1007/s12603-023-1998-6
ER  -

TY  - JOUR
AN  - rayyan-446104927
TI  - Consumers' Perspectives and Experiences of Prebiotics and Probiotics for Gut Health in Chronic Kidney Disease.
Y1  - 2023
Y2  - 1
T2  - Journal of renal nutrition : the official journal of the Council on Renal           Nutrition of the National Kidney Foundation
SN  - 1532-8503 (Electronic)
J2  - J Ren Nutr
VL  - 33
IS  - 1
SP  - 116-125
AU  - McFarlane C
AU  - Kelly JT
AU  - Conley M
AU  - Johnson DW
AU  - Campbell KL
AV  - School of Medicine, University of Queensland, Queensland, Australia; Nutrition and Dietetics Department, Sunshine Coast Hospital and Health Service, Queensland, Australia. Electronic address: catherine.mcfarlane3@health.qld.gov.au.; Centre for Online Health, Faculty of Medicine, The University of Queensland, Brisbane, Queensland, Australia; Centre for Health Services Research, Faculty of Medicine, The University of Queensland, Brisbane, Queensland, Australia.; Department of Nutrition and Dietetics, Princess Alexandra Hospital, Queensland, Australia.; Department of Nephrology, Princess Alexandra Hospital, Queensland, Australia; Australasian Kidney Trials Network, University of Queensland, Queensland, Australia.; Menzies Health Institute Queensland, Griffith University, Queensland, Australia; Healthcare Excellence and Innovation, Metro North Hospital and Health Service, Queensland, Australia.
UR  - https://pubmed.ncbi.nlm.nih.gov/35470026/
LA  - eng
CY  - United States
KW  - Adult
KW  - Humans
KW  - Dietary Supplements
KW  - Kidney
KW  - Prebiotics
KW  - *Probiotics/therapeutic use
KW  - *Renal Insufficiency, Chronic/therapy
KW  - Middle Aged
KW  - Aged
KW  - Aged, 80 and over
AB  - OBJECTIVES: Nutrition supplementation, including prebiotics and probiotics, is a therapeutic strategy for modulating the gut microbiome in chronic kidney disease (CKD). However, the acceptability of gut-targeted supplements in this population remains largely unexplored. This study aims to describe the perceptions of nutrition supplementation, and the acceptability and experiences of pre- and probiotics in adults with Stage 3-4 CKD. DESIGN AND METHODS: Semi-structured interview study of adults with Stage 3-4 CKD (n = 30), aged 41-80 (mean 68) years, who completed a 12-month prebiotic and probiotic intervention or placebo, were interviewed between January and March 2019. Interviews were transcribed verbatim and analyzed thematically. RESULTS: Five themes were identified: integrating and sustaining routine supplementation (flexibility in prescription of prebiotics and probiotics, fitting in with regular routines); striving for health benefits (hoping to improve kidney health, hoping to improve general health, confirming health benefits); facilitating pre- and probiotic supplementation (perceiving pre- and probiotics as safe, side-effects from taking pre- and probiotics); empowering knowledge (valuing the opportunity to increase knowledge of gut health); and considerations for future use (questioning credibility of health claims, average palatability of prebiotic powder, cost concerns). CONCLUSIONS: Adults with Stage 3-4 CKD found pre- and probiotic supplements to be acceptable and complementary gut-targeted supplements. Individual preferences for nutrition supplementation should be considered alongside health knowledge to enhance uptake and adherence in practice.
N1  - RAYYAN-INCLUSION: {"Anna"=>"Excluded"} | RAYYAN-LABELS: no paper,resolved duplicates
DO  - 10.1053/j.jrn.2022.04.003
ER  -

TY  - JOUR
AN  - rayyan-446104939
TI  - Dietary protein score and carbohydrate quality index with the risk of chronic kidney disease: Findings from a prospective cohort study.
Y1  - 2022
T2  - Frontiers in nutrition
SN  - 2296-861X (Print)
J2  - Front Nutr
VL  - 9
SP  - 1003545
AU  - Teymoori F
AU  - Farhadnejad H
AU  - Jahromi MK
AU  - Vafa M
AU  - Ahmadirad H
AU  - Mirmiran P
AU  - Azizi F
AV  - Nutrition and Endocrine Research Center, Research Institute for Endocrine Sciences, Shahid Beheshti University of Medical Sciences, Tehran, Iran.; Department of Nutrition, School of Public Health, Iran University of Medical Sciences, Tehran, Iran.; Nutrition and Endocrine Research Center, Research Institute for Endocrine Sciences, Shahid Beheshti University of Medical Sciences, Tehran, Iran.; Endocrinology and Metabolism Research Center, Hormozgan University of Medical Sciences, Bandar Abbas, Iran.; Department of Nutrition, School of Public Health, Iran University of Medical Sciences, Tehran, Iran.; Nutrition and Endocrine Research Center, Research Institute for Endocrine Sciences, Shahid Beheshti University of Medical Sciences, Tehran, Iran.; Nutrition and Endocrine Research Center, Research Institute for Endocrine Sciences, Shahid Beheshti University of Medical Sciences, Tehran, Iran.; Endocrine Research Center, Research Institute for Endocrine Sciences, Shahid Beheshti University of Medical Sciences, Tehran, Iran.
UR  - https://pubmed.ncbi.nlm.nih.gov/36532536/
LA  - eng
CY  - Switzerland
AB  - BACKGROUND/AIM: This study aimed to examine the associations between dietary protein score and carbohydrate quality index (CQI) and the risk of chronic kidney disease (CKD) in Iranian adults. METHODS: This population-based cohort study was performed within the Tehran Lipid and Glucose Study framework on 6,044 subjects aged ≥18 years old, who were followed up for a mean of 7.7 years. Dietary protein score and CQI were determined using a food frequency questionnaire. CKD was defined as an estimated glomerular filtration rate <60 ml/min/1.73 m(2). A multivariate Cox proportional hazard regression model was used to estimate the risk of CKD across tertiles of protein score and CQI. RESULTS: The mean (standard deviation) of age and body mass index of participants were 37.9 (12.8) years and 26.8 (4.7) kg/m(2), respectively. During the 7.7 ± 2.7 years of follow-up, 1,216 cases (20.1%) of CKD were ascertained. In the final adjusted model, individuals in the highest tertile of protein score had decreased risk of CKD (HR: 0.85, 95% CI: 0.74-0.98, P (trend) = 0.033). Also, there is a significant association between total carbohydrate score (HR: 0.85, 95% CI: 0.73-0.99, P (trend) = 0.016), the ratio of whole grain/total grains (HR: 0.81, 95% CI: 0.70-0.94, P (trend) = 0.004), and glycemic index (HR: 1.30, 95% CI: 1.12-1.51, P (trend) < 0.001) and risk of CKD. However, no significant association was found between total protein intakes, plant-to-animal ratio, and solid carbohydrate/total carbohydrate with the risk of CKD. CONCLUSION: Our results revealed a diet with a high protein score and high quality of carbohydrates, characterized by higher intakes of plant proteins, low glycaemic index (GI) carbohydrates, whole grain, fibers, and lower intakes of animal proteins, can be related to reduced CKD risk.
N1  - RAYYAN-INCLUSION: {"Anna"=>"Excluded"} | RAYYAN-LABELS: resolved duplicates | RAYYAN-EXCLUSION-REASONS: wrong outcome
DO  - 10.3389/fnut.2022.1003545
ER  -

TY  - JOUR
AN  - rayyan-446104942
TI  - Low intake of β carotene and dietary fiber from vegetables and fruits in patients with chronic kidney disease.
Y1  - 2022
Y2  - 11
Y3  - 19
T2  - Scientific reports
SN  - 2045-2322 (Electronic)
J2  - Sci Rep
VL  - 12
IS  - 1
SP  - 19953
AU  - Nakano T
AU  - Tanaka S
AU  - Tsuruya K
AU  - Kitazono T
AV  - Center for Cohort Studies, Kyushu University, 3-1-1 Maidashi, Higashi-Ku, Fukuoka, 812-8582, Japan. nakano.toshiaki.455@m.kyushu-u.ac.jp.; Department of Medicine and Clinical Science, Graduate School of Medical Sciences, Kyushu University, 3-1-1 Maidashi, Higashi-Ku, Fukuoka, 812-8582, Japan. nakano.toshiaki.455@m.kyushu-u.ac.jp.; Department of Medicine and Clinical Science, Graduate School of Medical Sciences, Kyushu University, 3-1-1 Maidashi, Higashi-Ku, Fukuoka, 812-8582, Japan.; Department of Nephrology, Nara Medical University, Kashihara, Nara, Japan.; Center for Cohort Studies, Kyushu University, 3-1-1 Maidashi, Higashi-Ku, Fukuoka, 812-8582, Japan.; Department of Medicine and Clinical Science, Graduate School of Medical Sciences, Kyushu University, 3-1-1 Maidashi, Higashi-Ku, Fukuoka, 812-8582, Japan.
UR  - https://pubmed.ncbi.nlm.nih.gov/36402819/
LA  - eng
CY  - England
KW  - Humans
KW  - *Vegetables
KW  - Fruit
KW  - beta Carotene
KW  - Cross-Sectional Studies
KW  - Prospective Studies
KW  - Dietary Fiber
KW  - *Renal Insufficiency, Chronic
AB  - Patients with chronic kidney disease (CKD) occasionally need to restrict their consumption of vegetables and fruits. However, recent evidence suggests that plant-based diets have beneficial effects in patients with CKD. We aimed to determine the sufficiency of β carotene and dietary fiber intake in patients with CKD. We conducted a cross-sectional study among 4476 patients registered in the Fukuoka Kidney Disease Registry (FKR) study, a Japanese prospective cohort study of patients with CKD. Data from 3545 patients were analyzed after excluding cases with insufficient information. We evaluated the relationship between CKD stages and the intake of vegetables and fruits. The intake of β carotene and dietary fiber in CKD stages was evaluated using analysis of covariance. As the CKD stage advanced, the intake of vegetables, green leafy vegetables, and fruits significantly decreased (P-value for all trends < 0.01). The intake of vegetables significantly decreased as the CKD stage advanced (P for trend < 0.01). After adjusting for confounding factors, the intake of β carotene and dietary fiber also decreased (both P < 0.01) as the CKD stage advanced. Patients with CKD had insufficient vegetable and fruit intake and a lack of β carotene and dietary fiber from vegetables and fruits.
N1  - RAYYAN-INCLUSION: {"Anna"=>"Excluded"} | RAYYAN-LABELS: background,resolved duplicates
DO  - 10.1038/s41598-022-24471-4
ER  -

TY  - JOUR
AN  - rayyan-446104952
TI  - Inulin intake and the incidence of cardiometabolic diseases: a prospective cohort study.
Y1  - 2022
Y2  - 10
Y3  - 17
T2  - Food & function
SN  - 2042-650X (Electronic)
J2  - Food Funct
VL  - 13
IS  - 20
SP  - 10516-10524
AU  - Golzarand M
AU  - Bahadoran Z
AU  - Mirmiran P
AU  - Azizi F
AV  - Nutrition and Endocrine Research Center, Research Institute for Endocrine Sciences, Shahid Beheshti University of Medical Sciences, Tehran, Iran. mahdieh_golzarand@yahoo.com.; Nutrition and Endocrine Research Center, Research Institute for Endocrine Sciences, Shahid Beheshti University of Medical Sciences, Tehran, Iran. mahdieh_golzarand@yahoo.com.; Nutrition and Endocrine Research Center, Research Institute for Endocrine Sciences, Shahid Beheshti University of Medical Sciences, Tehran, Iran. mahdieh_golzarand@yahoo.com.; Department of Clinical Nutrition and Dietetics, Faculty of Nutrition Sciences and Food Technology, National Nutrition and Food Technology Research Institute, Shahid Beheshti University of Medical Sciences, Tehran, Iran.; Endocrine Research Center, Research Institute for Endocrine Sciences, Shahid Beheshti University of Medical Sciences, Tehran, Iran.
UR  - https://pubmed.ncbi.nlm.nih.gov/36148807/
LA  - eng
CY  - England
KW  - Adult
KW  - *Cardiovascular Diseases/epidemiology/prevention & control
KW  - *Diabetes Mellitus, Type 2/epidemiology/prevention & control
KW  - Glucose
KW  - Humans
KW  - *Hypertension/epidemiology/prevention & control
KW  - Incidence
KW  - Inulin
KW  - Iran/epidemiology
KW  - Lipids
KW  - Prospective Studies
KW  - *Renal Insufficiency, Chronic/prevention & control
KW  - Risk Factors
AB  - Inulin is a prebiotic and has beneficial effects on health, such as improving the immune function, lipid profile, and gut microbiota. Some previous studies have assessed the effects of inulin supplementation on cardiometabolic diseases, but the relationship between dietary inulin and these diseases has not been investigated yet. Thus, this survey was designed to assess the potential association between the dietary intake of inulin and the incidence of cardiometabolic diseases, including cardiovascular disease (CVD), hypertension (HTN), chronic kidney disease (CKD), and type 2 diabetes (T2D) among adults. The present prospective cohort study was conducted on participants in the third wave of the Tehran Lipid and Glucose Study (2006-2008) and was followed up until March 2018. The dietary intake of inulin was estimated using a special database that reports values of inulin and oligofructose in grams per 100 g of each food. Cox proportional hazards regression showed that higher consumption of inulin was associated with a lower risk of HTN (HR: 0.79, 95% CI: 0.63 to 0.99) and T2D (HR: 0.94, 95% CI: 0.89 to 1.00). We found no relationship between higher consumption of dietary inulin and the incidence of CKD and CVD in our population. According to our results, it seems inulin from foods had a preventive effect against HTN and T2D, which are major risk factors for cardiovascular and renal events. However, more investigations are warranted.
N1  - RAYYAN-INCLUSION: {"Anna"=>"Excluded"} | RAYYAN-LABELS: resolved duplicates
DO  - 10.1039/d2fo00063f
ER  -

TY  - JOUR
AN  - rayyan-446104959
TI  - Using a Short Food Frequency Questionnaire to Evaluate Macronutrients, Fiber, Phosphorus, Potassium, and Calcium in Adults with Stages 3-5 Chronic Kidney Disease.
Y1  - 2022
Y2  - 9
Y3  - 22
T2  - International journal of environmental research and public health
SN  - 1660-4601 (Electronic)
J2  - Int J Environ Res Public Health
VL  - 19
IS  - 19
AU  - Huang MC
AU  - Hung SC
AU  - Tai TH
AU  - Lin TY
AU  - Chang CI
AU  - Hsu CC
AV  - Department of Nutrition and Dietetics, Kaohsiung Medical University Hospital, Kaohsiung Medical University, Kaohsiung 80708, Taiwan.; Department of Public Health and Environmental Medicine, School of Medicine, College of Medicine, Kaohsiung Medical University, Kaohsiung 80708, Taiwan.; Division of Nephrology, Taipei Tzu Chi Hospital, Buddhist Tzu Chi Medical Foundation, School of Medicine, Tzu Chi University, Hualien 97002, Taiwan.; Division of Nephrology, Taipei Tzu Chi Hospital, Buddhist Tzu Chi Medical Foundation, School of Medicine, Tzu Chi University, Hualien 97002, Taiwan.; Division of Nephrology, Taipei Tzu Chi Hospital, Buddhist Tzu Chi Medical Foundation, School of Medicine, Tzu Chi University, Hualien 97002, Taiwan.; Department of Public Health and Environmental Medicine, School of Medicine, College of Medicine, Kaohsiung Medical University, Kaohsiung 80708, Taiwan.; Institute of Population Health Sciences, National Health Research Institutes, Zhunan, Miaoli County 35053, Taiwan.; Department of Health Services Administration, China Medical University, Taichung 40402, Taiwan.; Department of Family Medicine, Min-Sheng General Hospital, Taoyuan 33044, Taiwan.
UR  - https://pubmed.ncbi.nlm.nih.gov/36231298/
LA  - eng
CY  - Switzerland
KW  - Adult
KW  - Calcium
KW  - Calcium, Dietary
KW  - Diet
KW  - Diet Records
KW  - Diet Surveys
KW  - Dietary Fiber
KW  - Energy Intake
KW  - Humans
KW  - *Kidney Failure, Chronic
KW  - Nutrients
KW  - Phosphorus
KW  - Potassium
KW  - *Renal Insufficiency, Chronic/epidemiology
KW  - Reproducibility of Results
KW  - Surveys and Questionnaires
AB  - The progression of chronic kidney disease (CKD) can be directly or indirectly accelerated by a poor diet and the diet's influence on risk factors for this disease. There have been no food frequency questionnaires (FFQs) developed for the assessment of diet in patients with CKD in Taiwan. This study analyzed the validity of a short FFQ (SFFQ) with 42 items for estimating patient intake of macronutrients, fiber, phosphorus, potassium, and calcium against 3-day dietary records (3-day DRs) in Taiwanese patients with stages 3-5 CKD. In an interview, 107 participants with the help of a dietician filled out an SFFQ and reviewed a 3-day DR the patients had filled out prior to the interview. Partial Pearson correlation coefficients between SFFQ and 3-day DR were 0.722, 0.619, 0.593, 0.572, 0.450, 0.611 and 0.410 for protein, fat, carbohydrate, fiber, phosphorus, potassium, and calcium, respectively, after adjusting for energy intake. Cross-classification analysis revealed 63.5-83.2% similarity in cross-tool estimated intakes of macronutrients, fiber, phosphorus, potassium, and calcium in the same quartiles or adjacent ones. Bland-Altman plots revealed good agreement between the two tools along different intake levels. In conclusion, the newly developed SFFQ had moderate relative validity in estimating the usual intake of key nutrients related to nutrition management of patients with late-stage CKD, suggesting it can be used to assess dietary intakes in a population with CKD, especially in those residing in an Asian region.
N1  - RAYYAN-INCLUSION: {"Anna"=>"Excluded"} | RAYYAN-LABELS: nutritional intake,resolved duplicates
DO  - 10.3390/ijerph191911998
ER  -

TY  - JOUR
AN  - rayyan-446104970
TI  - Diet Quality and Protein-Bound Uraemic Toxins: Investigation of Novel Risk Factors and the Role of Microbiome in Chronic Kidney Disease.
Y1  - 2022
Y2  - 9
T2  - Journal of renal nutrition : the official journal of the Council on Renal           Nutrition of the National Kidney Foundation
SN  - 1532-8503 (Electronic)
J2  - J Ren Nutr
VL  - 32
IS  - 5
SP  - 542-551
AU  - McFarlane C
AU  - Krishnasamy R
AU  - Stanton T
AU  - Savill E
AU  - Snelson M
AU  - Mihala G
AU  - Morrison M
AU  - Johnson DW
AU  - Campbell KL
AV  - School of Medicine, University of Queensland, Brisbane, Queensland, Australia; Sunshine Coast University Hospital, Birtinya, Queensland, Australia. Electronic address: catherine.mcfarlane3@health.qld.gov.au.; Sunshine Coast University Hospital, Birtinya, Queensland, Australia; Australasian Kidney Trials Network, University of Queensland, Brisbane, Queensland, Australia.; Sunshine Coast University Hospital, Birtinya, Queensland, Australia.; Sunshine Coast University Hospital, Birtinya, Queensland, Australia.; Department of Diabetes, Monash University, Victoria, Australia.; Menzies Health Institute Queensland, Griffith University, Nathan, Queensland, Australia; Centre for Applied Health Economics, Griffith University, Nathan, Queensland, Australia.; Diamantina Institute, Faculty of Medicine, University of Queensland, Woolloongabba, Queensland, Australia.; Australasian Kidney Trials Network, University of Queensland, Brisbane, Queensland, Australia; Department of Nephrology, Princess Alexandra Hospital, Brisbane, Queensland, Australia.; School of Medicine, University of Queensland, Brisbane, Queensland, Australia; Australasian Kidney Trials Network, University of Queensland, Brisbane, Queensland, Australia; Menzies Health Institute Queensland, Griffith University, Nathan, Queensland, Australia.
UR  - https://pubmed.ncbi.nlm.nih.gov/34776340/
LA  - eng
CY  - United States
KW  - Animals
KW  - Cresols
KW  - Cross-Sectional Studies
KW  - Diet
KW  - Dietary Fiber
KW  - Humans
KW  - Indican
KW  - *Microbiota
KW  - *Renal Insufficiency, Chronic
KW  - Risk Factors
KW  - Sulfates
KW  - Uremic Toxins
AB  - OBJECTIVE: This study aims to explore the associations between diet quality, uraemic toxins, and gastrointestinal microbiota in the chronic kidney disease (CKD) population. METHODS: This is a baseline cross-sectional study of adults with CKD participating in a randomized controlled trial of prebiotic and probiotic supplementation. Dietary intake was measured using a seven-day diet history method, administered by a specialist dietitian. Diet quality was assessed using plant-based diet index (PDI) (overall PDI, healthy PDI, and unhealthy PDI), food group analysis, protein intake, fiber intake, and dietary protein-to-fiber ratio. Serum uraemic toxins (free and total; indoxyl sulfate and p-cresyl sulfate) were determined by ultraperformance liquid chromatography. Gastrointestinal microbiota richness, diversity, composition, and functional capacity were analyzed via metagenomic sequencing. RESULTS: Sixty-eight adults [median age: 70 (interquartile range: 58-75) years, 66% male] with an estimated glomerular filtration rate of 34 ± 11 mL/min/1.73 m(2) were included, with 40 participants completing the optional fecal substudy. Dietary fiber intake was associated with lower levels of total indoxyl sulfate, whereas the healthy plant-based diet index was associated with lower levels of free p-cresyl sulfate. A higher protein-to-fiber ratio was associated with an increased relative abundance of unclassified members of order Oscillospirales. Intake of vegetables and whole grains was correlated with Subdoligranulum formicile, whereas an unclassified Prevotella species was correlated with potatoes and food items considered discretionary, including sweet drinks, sweet desserts, and animal fats. CONCLUSIONS: Diet quality may influence uraemic toxin generation and gut microbiota diversity, composition, and function in adults with CKD. Well-designed dietary intervention studies targeting the production of uraemic toxins and exploring the impact on gut microbiome are warranted in the CKD population.
N1  - RAYYAN-INCLUSION: {"Anna"=>"Excluded"} | RAYYAN-LABELS: no paper,resolved duplicates
DO  - 10.1053/j.jrn.2021.10.003
ER  -

TY  - JOUR
AN  - rayyan-446104986
TI  - Fiber connectivity density mapping in end-stage renal disease patients: a preliminary study.
Y1  - 2022
Y2  - 6
T2  - Brain imaging and behavior
SN  - 1931-7565 (Electronic)
J2  - Brain Imaging Behav
VL  - 16
IS  - 3
SP  - 1314-1323
AU  - Ma C
AU  - Jiang X
AU  - Ren Y
AU  - Gu G
AU  - Fu A
AU  - Wang C
AU  - Bai P
AU  - Zhou T
AU  - Qin S
AU  - Fu S
AV  - Department of Radiology, The Affiliated Hospital of Qingdao University, Qingdao, Shandong, China.; Center for Disease Control and Prevention, West Coast New District, Qingdao, Shandong, China.; Department of Radiology, The Affiliated Hospital of Qingdao University, Qingdao, Shandong, China. 8198458@163.com.; College of Electronic Information Engineering, Shandong University of Science and Technology, Qingdao, Shandong, China.; Department of Cardiovascular Medicine, West Coast New District Central Hospital, Qingdao, Shangdong, China.; Department of Radiology, The Affiliated Hospital of Qingdao University, Qingdao, Shandong, China.; College of Electronic Information Engineering, Shandong University of Science and Technology, Qingdao, Shandong, China.; Department of Radiology, The Affiliated Hospital of Qingdao University, Qingdao, Shandong, China.; Department of Radiology, The Affiliated Hospital of Qingdao University, Qingdao, Shandong, China.; Department of Radiology, The Affiliated Hospital of Qingdao University, Qingdao, Shandong, China.
UR  - https://pubmed.ncbi.nlm.nih.gov/35000065/
LA  - eng
CY  - United States
KW  - Brain/diagnostic imaging
KW  - Brain Mapping
KW  - Creatinine
KW  - *Diffusion Tensor Imaging
KW  - Female
KW  - Humans
KW  - *Kidney Failure, Chronic/diagnostic imaging
KW  - Magnetic Resonance Imaging/methods
KW  - Male
KW  - Urea
AB  - Abnormal brain structural connectivity of end-stage renal disease(ESRD) is associated with cognitive impairment. However, the characteristics of cortical structural connectivity have not been investigated in ESRD patients. Here, we study structural connectivity of the entire cerebral cortex using a fiber connectivity density(FiCD) mapping method derived from diffusion tensor imaging(DTI) data of 25 ESRD patients and 20 healthy controls, and between-group differences were compared in a vertexwise manner. We also investigated the associations between these abnormal cortical connectivities and the clinical variables using Pearson correlation analysis and multifactor linear regression analysis. Our results demonstrated that the mean global FiCD value was significantly decreased in ESRD patients. Notably, FiCD values were significantly changed(decreased or increased) in certain cortical regions, which mainly involved the bilateral dorsolateral prefrontal cortex(DLPFC), inferior parietal cortex, lateral temporal cortex and middle occipital cortex. In ESRD patients, we found a trend of negative correlation between the increased FiCD values of bilateral middle frontal gyrus and serum creatinine, urea, parathyroid hormone(PTH) levels and dialysis duration. Only the white matter hyperintensity(WMH) scores were significantly negatively correlated with the global FiCD value in multifactor regression analysis. Our results suggested that ESRD patients exhibited extensive impaired cortical structural connectivity, which was related to the severity of WMHs. A compensation mechanism of cortical structural recombination may play a role in how the brain adapts to maintain optimal network function. Additionally, the serum creatinine, urea and PTH levels may be risk factors for brain structural network decompensation in ESRD patients.
N1  - RAYYAN-INCLUSION: {"Anna"=>"Excluded"} | RAYYAN-LABELS: resolved duplicates | RAYYAN-EXCLUSION-REASONS: wrong outcome
DO  - 10.1007/s11682-021-00604-7
ER  -

TY  - JOUR
AN  - rayyan-446104994
TI  - Association Between Dietary Fiber Intake and All-Cause and Cardiovascular Mortality in Middle Aged and Elderly Adults With Chronic Kidney Disease.
Y1  - 2022
T2  - Frontiers in nutrition
SN  - 2296-861X (Print)
J2  - Front Nutr
VL  - 9
SP  - 863391
AU  - Kwon YJ
AU  - Lee HS
AU  - Park GE
AU  - Lee JW
AV  - Department of Family Medicine, Yongin Severance Hospital, Yonsei University College of Medicine, Yongin, South Korea.; Biostatistics Collaboration Unit, Department of Research Affairs, Yonsei University College of Medicine, Seoul, South Korea.; Biostatistics Collaboration Unit, Department of Research Affairs, Yonsei University College of Medicine, Seoul, South Korea.; Department of Family Medicine, Gangnam Severance Hospital, Yonsei University College of Medicine, Seoul, South Korea.
UR  - https://pubmed.ncbi.nlm.nih.gov/35520287/
LA  - eng
CY  - Switzerland
AB  - BACKGROUND AND AIMS: Despite accumulating evidence on the benefits of dietary fiber in the general population, there is a lack of representative data on mortality in patients with chronic kidney disease (CKD). This study examined the role of dietary fiber intake on all-cause and cardiovascular mortality in patients with CKD using representative Korean cohort data. METHODS: The study included 3,892 participants with estimated glomerular filtration rates <60 mL/min/1.73 m(2) from the Korean Genome and Epidemiology Study. Mortality status was followed by data linkage with national data sources. Nutritional status was assessed using a validated food frequency questionnaire. Dietary fiber was categorized into quintiles (Q). A multivariable Cox proportional hazards regression model was used to calculate hazard ratios (HRs) and 95% confidence intervals (CIs) for all-cause and cardiovascular mortality. RESULTS: The average daily fiber intake of patients with CKD was 5.1 g/day. During the 10.1-year follow-up period, 602 (149 cardiovascular) deaths were documented. The HR (95% CI) for all-cause mortality in the highest quintile compared with that in the lowest quintile was 0.63 (0.46-0.87) after adjusting for age, sex, BMI, smoking, alcohol intake, exercise, total calorie intake, hypertension, diabetes, and dyslipidemia (P = 0.005). The HR (95% CI) for cardiovascular mortality in the highest quintile compared with that in the lowest quintile was 0.56 (0.29-1.08) after adjusting for same confounders (P = 0.082). CONCLUSION: In conclusion, we observed an inverse association between dietary fiber intake and all-cause mortality in CKD patients. Small increments in fiber intake reduced the risk of all-cause mortality by 37%. This finding highlights the need for inexpensive but important dietary modification strategies for encouraging fiber intake in the Korean CKD population.
N1  - RAYYAN-INCLUSION: {"Anna"=>"Excluded"} | RAYYAN-LABELS: all-cause mortality,resolved duplicates,cardiovascular mortality
DO  - 10.3389/fnut.2022.863391
ER  -

TY  - JOUR
AN  - rayyan-446105016
TI  - A randomized double-blind cross-over trial to study the effects of resistant starch prebiotic in chronic kidney disease (ReSPECKD).
Y1  - 2022
Y2  - 1
Y3  - 24
T2  - Trials
SN  - 1745-6215 (Electronic)
J2  - Trials
VL  - 23
IS  - 1
SP  - 72
AU  - Shamloo M
AU  - Mollard R
AU  - Wang H
AU  - Kingra K
AU  - Tangri N
AU  - MacKay D
AV  - Chronic Disease Innovation Centre, Seven Oaks General Hospital, Winnipeg, MB, Canada.; Department of Human Nutritional Sciences, University of Manitoba, Winnipeg, MB, Canada.; Chronic Disease Innovation Centre, Seven Oaks General Hospital, Winnipeg, MB, Canada.; Department of Community Health Sciences, University of Manitoba, Winnipeg, MB, Canada.; Chronic Disease Innovation Centre, Seven Oaks General Hospital, Winnipeg, MB, Canada.; Max Rady College of Medicine, University of Manitoba, Winnipeg, MB, Canada.; Chronic Disease Innovation Centre, Seven Oaks General Hospital, Winnipeg, MB, Canada.; Max Rady College of Medicine, University of Manitoba, Winnipeg, MB, Canada.; Department of Human Nutritional Sciences, University of Manitoba, Winnipeg, MB, Canada. dylan.mackay@umanitoba.ca.; Department of Community Health Sciences, University of Manitoba, Winnipeg, MB, Canada. dylan.mackay@umanitoba.ca.
UR  - https://pubmed.ncbi.nlm.nih.gov/35073986/
LA  - eng
CY  - England
KW  - Cross-Over Studies
KW  - Humans
KW  - Prebiotics
KW  - Quality of Life
KW  - *Renal Insufficiency, Chronic/diagnosis/therapy
KW  - *Resistant Starch
KW  - Uremic Toxins
AB  - BACKGROUND: Chronic kidney disease (CKD) is associated with a reduced quality of life and an increased risk of kidney failure, cardiovascular events, and all-cause mortality. Accumulation of nitrogen-based uremic toxins leads to worsening of symptoms in individuals with CKD. Many uremic toxins, such as indoxyl and p-cresol sulphate, are produced exclusively by the gut microbiome through the proteolytic digestion of aromatic amino acids. Strategies to reduce the production of these toxins by the gut microbiome in individuals with CKD may lessen symptom burden and delay the onset of dialysis. One such strategy is to change the overall metabolism of the gut microbiome so that less uremic toxins are produced. This can be accomplished by manipulating the energy source available to the microbiome. Fermentable carbohydrates which reach the gut microbiome, like resistant starch (RS), have been shown to inhibit or reduce bacterial amino acid metabolism. This study aims to investigate the effects of resistant potato starch (RPS) as a prebiotic in individuals with CKD before the onset of dialysis. METHODS: This is a double-blind, randomized two-period crossover trial. Thirty-six eligible participants will consent to follow a 26-week study regimen. Participants will receive 2 sachets per day containing either 15 g of RPS (MSPrebiotic, resistant potato starch treatment) or 15 g cornstarch (Amioca TF, digestible starch control). Changes in blood uremic toxins will be investigated as the primary outcome. Secondary outcomes include the effect of RPS consumption on symptoms, quality of life and abundance, and diversity and functionality of the gut microbiome. DISCUSSION: This randomized trial will provide further insight into whether the consumption of RPS as a prebiotic will reduce uremic toxins and symptoms in individuals who have CKD. TRIAL REGISTRATION: ClinicalTrials.gov NCT04961164 . Registered on 14 July 2021.
N1  - RAYYAN-INCLUSION: {"Anna"=>"Excluded"} | RAYYAN-LABELS: RCT,resolved duplicates | RAYYAN-EXCLUSION-REASONS: study protocol only
DO  - 10.1186/s13063-022-06009-1
ER  -

TY  - JOUR
AN  - rayyan-446105036
TI  - Higher dietary fibre intake is associated with lower CVD mortality risk among maintenance haemodialysis patients: a multicentre prospective cohort study.
Y1  - 2021
Y2  - 11
Y3  - 28
T2  - The British journal of nutrition
SN  - 1475-2662 (Electronic)
J2  - Br J Nutr
VL  - 126
IS  - 10
SP  - 1510-1518
AU  - Lin Z
AU  - Qin X
AU  - Yang Y
AU  - Huang Y
AU  - Wang J
AU  - Kong Y
AU  - Li Y
AU  - Yang S
AU  - Lu Y
AU  - Zhao Y
AU  - Li Y
AU  - Wan Q
AU  - Wang Q
AU  - Huang S
AU  - Liu Y
AU  - Liu A
AU  - Liu F
AU  - Hou F
AU  - Liang M
AV  - National Clinical Research Center for Kidney Disease, State Key Laboratory of Organ Failure Research, Renal Division, Nanfang Hospital, Southern Medical University, 1838 North Guangzhou Avenue, Guangzhou 510515, Guangzhou, People's Republic of China.; National Clinical Research Center for Kidney Disease, State Key Laboratory of Organ Failure Research, Renal Division, Nanfang Hospital, Southern Medical University, 1838 North Guangzhou Avenue, Guangzhou 510515, Guangzhou, People's Republic of China.; National Clinical Research Center for Kidney Disease, State Key Laboratory of Organ Failure Research, Renal Division, Nanfang Hospital, Southern Medical University, 1838 North Guangzhou Avenue, Guangzhou 510515, Guangzhou, People's Republic of China.; National Clinical Research Center for Kidney Disease, State Key Laboratory of Organ Failure Research, Renal Division, Nanfang Hospital, Southern Medical University, 1838 North Guangzhou Avenue, Guangzhou 510515, Guangzhou, People's Republic of China.; National Clinical Research Center for Kidney Disease, State Key Laboratory of Organ Failure Research, Renal Division, Nanfang Hospital, Southern Medical University, 1838 North Guangzhou Avenue, Guangzhou 510515, Guangzhou, People's Republic of China.; The First People's Hospital of Foshan, Foshan, People's Republic of China.; National Clinical Research Center for Kidney Disease, State Key Laboratory of Organ Failure Research, Renal Division, Nanfang Hospital, Southern Medical University, 1838 North Guangzhou Avenue, Guangzhou 510515, Guangzhou, People's Republic of China.; National Clinical Research Center for Kidney Disease, State Key Laboratory of Organ Failure Research, Renal Division, Nanfang Hospital, Southern Medical University, 1838 North Guangzhou Avenue, Guangzhou 510515, Guangzhou, People's Republic of China.; People's Hospital of Yuxi City, Yuxi, People's Republic of China.; People's Hospital of Yuxi City, Yuxi, People's Republic of China.; National Clinical Research Center for Kidney Disease, State Key Laboratory of Organ Failure Research, Renal Division, Nanfang Hospital, Southern Medical University, 1838 North Guangzhou Avenue, Guangzhou 510515, Guangzhou, People's Republic of China.; Shenzhen Second People's Hospital, Shenzhen, People's Republic of China.; Huadu District People's Hospital of Guangzhou, Guangzhou, People's Republic of China.; Southern Medical University Affiliated Nanhai Hospital, Foshan, People's Republic of China.; Nephrology Department, Guangzhou Red Cross Hospital, Medical College of Jinan University, Guangzhou, People's Republic of China.; The Third Affiliated Hospital of Southern Medical University, Guangzhou, People's Republic of China.; Jinan University First Affiliated Hospital, Guangzhou, People's Republic of China.; National Clinical Research Center for Kidney Disease, State Key Laboratory of Organ Failure Research, Renal Division, Nanfang Hospital, Southern Medical University, 1838 North Guangzhou Avenue, Guangzhou 510515, Guangzhou, People's Republic of China.; National Clinical Research Center for Kidney Disease, State Key Laboratory of Organ Failure Research, Renal Division, Nanfang Hospital, Southern Medical University, 1838 North Guangzhou Avenue, Guangzhou 510515, Guangzhou, People's Republic of China.
UR  - https://pubmed.ncbi.nlm.nih.gov/33468280/
LA  - eng
CY  - England
KW  - *Cardiovascular Diseases/mortality/prevention & control
KW  - China
KW  - Dietary Fiber/*administration & dosage
KW  - Humans
KW  - Mortality
KW  - Prospective Studies
KW  - *Renal Dialysis
KW  - Risk Factors
AB  - High fibre intake is associated with reduced mortality risk in both general and chronic kidney disease populations. However, in dialysis patients, such data are limited. Therefore, the association between dietary fibre intake (DFI) and the risk of all-cause and CVD mortality was examined in this study. A total of 1044 maintenance haemodialysis (MHD) patients from eight outpatient dialysis centres in China were included in this study. Data on DFI were collected using 24-h dietary recalls for 3 d in a week and were normalised to actual dry weight. The study outcomes included all-cause and CVD mortality. Over a median of 46 months of follow-up, 354 deaths were recorded, of which 210 (59 %) were due to CVD. On assessing DFI as tertiles, the CVD mortality risk was significantly lower in patients in tertiles 2-3 (≥0·13 g/kg per d; hazard ratio (HR) 0·71; 95 % CI 0·51, 0·97) compared with those in tertile 1 (<0·13 g/kg per d). A similar but non-significant trend was found for the association between DFI (tertiles 2-3 v. tertile 1; HR 0·83; 95 % CI 0·64, 1·07) and all-cause mortality. In summary, higher DFI was associated with lower CVD mortality risk among Chinese MHD patients. This study emphasises the significance of DFI in MHD patients and provides information that is critical for the improvement of dietary guidelines for dialysis patients.
N1  - RAYYAN-INCLUSION: {"Anna"=>"Excluded"} | RAYYAN-LABELS: resolved duplicates,cardiovascular mortality
DO  - 10.1017/S0007114521000210
ER  -

TY  - Comparative Study
AN  - rayyan-446105061
TI  - Effectiveness of renal-specific oral nutritional supplements compared with diet counseling in malnourished hemodialysis patients.
Y1  - 2021
Y2  - 8
T2  - International urology and nephrology
SN  - 1573-2584 (Electronic)
J2  - Int Urol Nephrol
VL  - 53
IS  - 8
SP  - 1675-1687
AU  - Limwannata P
AU  - Satirapoj B
AU  - Chotsriluecha S
AU  - Thimachai P
AU  - Supasyndh O
AV  - Department of Medicine, Chaiyaphum Hospital, Bangkok, Thailand.; Division of Nephrology, Department of Medicine, Phramongkutklao Hospital and College of Medicine, Bangkok, Thailand. satirapoj@yahoo.com.; Division of Clinical Nutrition, Department of Medicine, Phramongkutklao Hospital and College of Medicine, Bangkok, Thailand.; Division of Nephrology, Department of Medicine, Phramongkutklao Hospital and College of Medicine, Bangkok, Thailand.; Division of Nephrology, Department of Medicine, Phramongkutklao Hospital and College of Medicine, Bangkok, Thailand.
UR  - https://pubmed.ncbi.nlm.nih.gov/33452957/
LA  - eng
CY  - Netherlands
KW  - Administration, Oral
KW  - Adult
KW  - Aged
KW  - *Diet
KW  - *Dietary Supplements
KW  - Humans
KW  - Malnutrition/*diet therapy
KW  - Middle Aged
KW  - *Renal Dialysis
KW  - Treatment Outcome
AB  - BACKGROUND: Malnutrition is highly prevalent and a consequence of inflammation and related comorbidities among patients on maintenance hemodialysis. Oral nutritional supplementation (ONS) is recommended for malnourished patients with kidney failure. The study aimed to evaluate renal-specific oral nutrition (ONCE dialyze) supplement on nutritional status in patients on hemodialysis. METHODS: Patients were randomized into 3 groups; treatment groups received 370 kcal/day of ONCE Dialyze (N = 26) or 370 kcal/day of NEPRO (N = 30) for 30 days. The control group (N = 24) received no intervention. All patients were counseled by the same registered dietitian during the study. The nutritional status was evaluated using malnutrition inflammation score (MIS) assessment, body compositions, serum albumin and pre-albumin levels at baseline and 30 days. RESULTS: Eighty patients were analyzed with mean age of 57.2 ± 15.9 years. The intervention group exhibited significant improvements in energy, protein, fat, fiber and magnesium intake by dietary interview compared with the control group. Percentage of changes in MIS was - 29.0% (95% CI - 40.5 to - 17.4), - 23.9% (95% CI - 37.2 to - 10.6) and 12.1% (95% CI - 19.2 to 43.4) for the ONCE dialyze, NEPRO and control groups, respectively (overall P = 0.006). Percentage of changes in serum albumin was 5.3% (95% CI 1.9-8.7), 3.3% (95% CI - 0.1 to 6.7) and - 0.8% (95% CI - 4.3 to 2.7) for the ONCE dialyze, NEPRO, and control groups, respectively (overall P = 0.039; P = 0.043 for ONCE dialyze vs. control). No serious adverse effects were reported in any group. CONCLUSION: Dietary advice combined with ONS especially ONCE dialyze was associated with improved MIS, serum albumin, dietary energy and macronutrient intake among patients with kidney failure on maintenance hemodialysis. CLINICAL TRIAL REGISTRATION: TCTR20200801001.
N1  - RAYYAN-INCLUSION: {"Anna"=>"Excluded"} | RAYYAN-LABELS: nutritional intake,resolved duplicates
DO  - 10.1007/s11255-020-02768-5
ER  -

TY  - JOUR
AN  - rayyan-446105117
TI  - Association of Circulating Trimethylamine N-Oxide and Its Dietary Determinants with the Risk of Kidney Graft Failure: Results of the TransplantLines Cohort Study.
Y1  - 2021
Y2  - 1
Y3  - 18
T2  - Nutrients
SN  - 2072-6643 (Electronic)
J2  - Nutrients
VL  - 13
IS  - 1
AU  - Flores-Guerrero JL
AU  - Osté MCJ
AU  - Baraldi PB
AU  - Connelly MA
AU  - Garcia E
AU  - Navis G
AU  - Bakker SJL
AU  - Dullaart RPF
AV  - Department of Internal Medicine, Division of Nephrology, University of Groningen, University Medical Center Groningen, 9713 GZ Groningen, The Netherlands.; Department of Internal Medicine, Division of Nephrology, University of Groningen, University Medical Center Groningen, 9713 GZ Groningen, The Netherlands.; Department of Internal Medicine, Division of Nephrology, University of Groningen, University Medical Center Groningen, 9713 GZ Groningen, The Netherlands.; Laboratory Corporation of America Holdings (LabCorp), Morrisville, NC 27560, USA.; Laboratory Corporation of America Holdings (LabCorp), Morrisville, NC 27560, USA.; Department of Internal Medicine, Division of Nephrology, University of Groningen, University Medical Center Groningen, 9713 GZ Groningen, The Netherlands.; Department of Internal Medicine, Division of Nephrology, University of Groningen, University Medical Center Groningen, 9713 GZ Groningen, The Netherlands.; Department of Internal Medicine, Division of Endocrinology, University of Groningen, University Medical Center Groningen, 9713 GZ Groningen, The Netherlands.
UR  - https://pubmed.ncbi.nlm.nih.gov/33477634/
LA  - eng
CY  - Switzerland
KW  - Adult
KW  - Aged
KW  - Cohort Studies
KW  - Cross-Sectional Studies
KW  - *Diet
KW  - Female
KW  - Glomerular Filtration Rate
KW  - Graft Rejection/*epidemiology
KW  - Graft Survival/physiology
KW  - Humans
KW  - Kidney Transplantation/*statistics & numerical data
KW  - Longitudinal Studies
KW  - Male
KW  - Methylamines/*blood
KW  - Middle Aged
KW  - Renal Insufficiency, Chronic/surgery
KW  - Risk Factors
KW  - Seafood
KW  - Transplant Recipients/statistics & numerical data
AB  - BACKGROUND: Due to the critical shortage of kidneys for transplantation, the identification of modifiable factors related to graft failure is highly desirable. The role of trimethylamine-N-oxide (TMAO) in graft failure remains undetermined. Here, we investigated the clinical utility of TMAO and its dietary determinants for graft failure prediction in renal transplant recipients (RTRs). METHODS: We included 448 RTRs who participated in the TransplantLines Cohort Study. Cox proportional-hazards regression analyses were performed to study the association of plasma TMAO with graft failure. Net Benefit, which is a decision analysis method, was performed to evaluate the clinical utility of TMAO and dietary information in the prediction of graft failure. RESULTS: Among RTRs (age 52.7 ± 13.1 years; 53% males), the baseline median TMAO was 5.6 (3.0-10.2) µmol/L. In multivariable regression analysis, the most important dietary determinants of TMAO were egg intake (Std. β = 0.09 [95%CI, 0.01; 0.18]; p = 0.03), fiber intake (Std. β = -0.14 [95%CI, -0.22, -0.05]; p = 0.002), and fish and seafood intake (Std. β = 0.12 [95%CI, 0.03,0.21]; p = 0.01). After a median follow-up of 5.3 (4.5-6.0) years, graft failure was observed in 58 subjects. TMAO was associated with an increased risk of graft failure, independent of age, sex, the body mass index (BMI), blood pressure, lipids, albuminuria, and the Estimated Glomerular Filtration Rate (eGFR) (Hazard Ratio per 1-SD increase of TMAO, 1.62 (95% confidence interval (CI): 1.22; 2.14, p < 0.001)). A TMAO and dietary enhanced prediction model offered approximately double the Net Benefit compared to a previously reported, validated prediction model for future graft failure, allowing the detection of 21 RTRs per 100 RTRs tested, with no false positives versus 10 RTRs, respectively. CONCLUSIONS: A predictive model for graft failure, enriched with TMAO and its dietary determinants, yielded a higher Net Benefit compared with an already validated model. This study suggests that TMAO and its dietary determinants are associated with an increased risk of graft failure and that it is clinically meaningful.
N1  - RAYYAN-INCLUSION: {"Anna"=>"Excluded"} | RAYYAN-LABELS: resolved duplicates | RAYYAN-EXCLUSION-REASONS: wrong publication type
DO  - 10.3390/nu13010262
ER  -

TY  - Clinical Trial Protocol
AN  - rayyan-446105145
TI  - The effects of 16-weeks of prebiotic supplementation and aerobic exercise training on inflammatory markers, oxidative stress, uremic toxins, and the microbiota in pre-dialysis kidney patients: a randomized controlled trial-protocol paper.
Y1  - 2020
Y2  - 11
Y3  - 26
T2  - BMC nephrology
SN  - 1471-2369 (Electronic)
J2  - BMC Nephrol
VL  - 21
IS  - 1
SP  - 517
AU  - Headley SA
AU  - Chapman DJ
AU  - Germain MJ
AU  - Evans EE
AU  - Hutchinson J
AU  - Madsen KL
AU  - Ikizler TA
AU  - Miele EM
AU  - Kirton K
AU  - O'Neill E
AU  - Cornelius A
AU  - Martin B
AU  - Nindl B
AU  - Vaziri ND
AV  - Exercise Science & Athletic Training Department at Springfield College, 263 Alden Street, Springfield, MA, 01109, USA. sheadley@springfieldcollege.edu.; Exercise Science & Athletic Training Department at Springfield College, 263 Alden Street, Springfield, MA, 01109, USA.; Renal and Transplant Associates of New England, Springfield, USA.; Exercise Science & Athletic Training Department at Springfield College, 263 Alden Street, Springfield, MA, 01109, USA.; Exercise Science & Athletic Training Department at Springfield College, 263 Alden Street, Springfield, MA, 01109, USA.; Department of Gastroenterology, University of Alberta, Edmonton, Canada.; Vanderbilt University Medical Center, Nashville, USA.; Exercise Science & Athletic Training Department at Springfield College, 263 Alden Street, Springfield, MA, 01109, USA.; Exercise Science & Athletic Training Department at Springfield College, 263 Alden Street, Springfield, MA, 01109, USA.; Exercise Science & Athletic Training Department at Springfield College, 263 Alden Street, Springfield, MA, 01109, USA.; School of Psychology, Colorado Springs, Colorado, USA.; Neuromuscular Research Laboratory/Warrior Human Performance Research Center, Department of Sports Medicine and Nutrition University of Pittsburgh, Pittsburgh, USA.; Neuromuscular Research Laboratory/Warrior Human Performance Research Center, Department of Sports Medicine and Nutrition University of Pittsburgh, Pittsburgh, USA.; University of California Irvine, Irvine, USA.
UR  - https://pubmed.ncbi.nlm.nih.gov/33243160/
LA  - eng
CY  - England
KW  - Adult
KW  - Aged
KW  - Humans
KW  - Middle Aged
KW  - *Amylose/therapeutic use
KW  - Analysis of Variance
KW  - Biomarkers
KW  - Double-Blind Method
KW  - *Exercise
KW  - *Gastrointestinal Microbiome
KW  - Inflammation/diagnosis
KW  - *Kidney Failure, Chronic/therapy
KW  - Oxidative Stress
KW  - Resistant Starch/therapeutic use
KW  - Zea mays
KW  - Randomized Controlled Trials as Topic
AB  - BACKGROUND: Chronic kidney disease (CKD) is characterized by dysbiosis, elevated levels of uremic toxins, systemic inflammation, and increased markers of oxidative stress. These factors lead to an increased risk of cardiovascular disease (CVD) which is common among CKD patients. Supplementation with high amylose maize resistant starch type 2 (RS-2) can change the composition of the gut microbiota, and reduce markers of inflammation and oxidative stress in patients with end-stage renal disease. However, the impact of RS-2 supplementation has not been extensively studied in CKD patients not on dialysis. Aerobic exercise training lowers certain markers of inflammation in CKD patients. Whether combining aerobic training along with RS-2 supplementation has an additive effect on the aforementioned biomarkers in predialysis CKD patients has not been previously investigated. METHODS: The study is being conducted as a 16-week, double-blind, placebo controlled, parallel arm, randomized controlled trial. Sixty stage 3-4 CKD patients (ages of 30-75 years) are being randomized to one of four groups: RS-2 & usual care, RS-2 & aerobic exercise, placebo (cornstarch) & usual care and placebo & exercise. Patients attend four testing sessions: Two baseline (BL) sessions with follow up visits 8 (wk8) and 16 weeks (wk16) later. Fasting blood samples, resting brachial and central blood pressures, and arterial stiffness are collected at BL, wk8 and wk16. A stool sample is collected for analysis of microbial composition and peak oxygen uptake is assessed at BL and wk16. Blood samples will be assayed for p-cresyl sulphate and indoxyl sulphate, c-reactive protein, tumor necrosis factor α, interleukin 6, interleukin 10, monocyte chemoattractant protein 1, malondialdehyde, 8-isoprostanes F2a, endothelin-1 and nitrate/nitrite. Following BL, subjects are randomized to their group. Individuals randomized to conditions involving exercise will attend three supervised moderate intensity (55-65% peak oxygen uptake) aerobic training sessions (treadmills, bikes or elliptical machine) per week for 16 weeks. DISCUSSION: This study has the potential to yield information about the effect of RS-2 supplementation on key biomarkers believed to impact upon the development of CVD in patients with CKD. We are examining whether there is an additive effect of exercise training and RS-2 supplementation on these key variables. TRIAL REGISTRATION: Clinicaltrials.gov Trial registration# NCT03689569 . 9/28/2018, retrospectively registered.
N1  - RAYYAN-INCLUSION: {"Anna"=>"Excluded"} | RAYYAN-LABELS: RCT,resolved duplicates | RAYYAN-EXCLUSION-REASONS: study protocol only
DO  - 10.1186/s12882-020-02177-x
ER  -

TY  - JOUR
AN  - rayyan-446105164
TI  - Safety and Efficacy of Using Nuts to Improve Bowel Health in Hemodialysis Patients.
Y1  - 2020
Y2  - 9
T2  - Journal of renal nutrition : the official journal of the Council on Renal           Nutrition of the National Kidney Foundation
SN  - 1532-8503 (Electronic)
J2  - J Ren Nutr
VL  - 30
IS  - 5
SP  - 462-469
AU  - Lambert K
AU  - Bird L
AU  - Borst AC
AU  - Fuller A
AU  - Wang Y
AU  - Rogers GB
AU  - Stanford J
AU  - Sanderson-Smith ML
AU  - Williams JG
AU  - McWhinney BC
AU  - Neale EP
AU  - Probst Y
AU  - Lonergan M
AV  - School of Medicine, Faculty of Science, Medicine and Health, University of Wollongong, Wollongong, New South Wales, Australia; Illawarra Health and Medical Research Institute, Wollongong, New South Wales, Australia; Illawarra Shoalhaven Local Health District, Wollongong, New South Wales, Australia. Electronic address: klambert@uow.edu.au.; Illawarra Shoalhaven Local Health District, Wollongong, New South Wales, Australia.; School of Medicine, Faculty of Science, Medicine and Health, University of Wollongong, Wollongong, New South Wales, Australia.; School of Medicine, Faculty of Science, Medicine and Health, University of Wollongong, Wollongong, New South Wales, Australia.; Microbiome and Host Health Programme, South Australian Health and Medical Research Institute, Adelaide, South Australia, Australia.; Microbiome and Host Health Programme, South Australian Health and Medical Research Institute, Adelaide, South Australia, Australia.; School of Medicine, Faculty of Science, Medicine and Health, University of Wollongong, Wollongong, New South Wales, Australia.; Illawarra Health and Medical Research Institute, Wollongong, New South Wales, Australia; School of Chemistry and Molecular Bioscience, Faculty of Science, Medicine and Health, University of Wollongong, Wollongong, New South Wales, Australia.; Illawarra Health and Medical Research Institute, Wollongong, New South Wales, Australia; School of Chemistry and Molecular Bioscience, Faculty of Science, Medicine and Health, University of Wollongong, Wollongong, New South Wales, Australia.; Department of Chemical Pathology, Pathology Queensland, Brisbane, Queensland, Australia.; School of Medicine, Faculty of Science, Medicine and Health, University of Wollongong, Wollongong, New South Wales, Australia; Illawarra Health and Medical Research Institute, Wollongong, New South Wales, Australia.; School of Medicine, Faculty of Science, Medicine and Health, University of Wollongong, Wollongong, New South Wales, Australia; Illawarra Health and Medical Research Institute, Wollongong, New South Wales, Australia.; School of Medicine, Faculty of Science, Medicine and Health, University of Wollongong, Wollongong, New South Wales, Australia; Illawarra Health and Medical Research Institute, Wollongong, New South Wales, Australia; Illawarra Shoalhaven Local Health District, Wollongong, New South Wales, Australia.
UR  - https://pubmed.ncbi.nlm.nih.gov/32001127/
LA  - eng
CY  - United States
KW  - Adolescent
KW  - Adult
KW  - Aged
KW  - Aged, 80 and over
KW  - Constipation/*diet therapy/*etiology/physiopathology
KW  - Diet/*methods
KW  - Female
KW  - Humans
KW  - Intestines/physiopathology
KW  - Kidney Failure, Chronic/*complications/therapy
KW  - Male
KW  - Middle Aged
KW  - *Nuts
KW  - *Renal Dialysis
KW  - Young Adult
AB  - OBJECTIVE: Constipation is common in patients with end-stage kidney disease. Nondrug strategies to manage constipation are challenging because of dietary potassium, phosphate, and fluid restrictions. Nuts are a high-fiber food but are excluded from the diet because of the high potassium and phosphate content. The aim of this study was to examine the safety and efficacy of using nuts to improve constipation in adults undertaking hemodialysis (HD). DESIGN AND METHODS: Adult patients undertaking HD were recruited to this nonrandomized, 10-week repeated measures, within-subject, pragmatic clinical trial, conducted in two HD units. The intervention consisted of consumption of 40g of raw almonds daily for four weeks, followed by a two-week washout and four-week control period. The primary safety outcome measures were change in predialysis serum potassium and phosphate levels. The primary efficacy outcome was reduction in constipation, measured using the Bristol Stool Form Scale and Palliative Care Outcome Scale (POS-S) renal symptom score. Secondary outcomes included quality of life, selected uremic toxins, cognition, gut microbiota profile, and symptom burden. RESULTS: Twenty patients completed the trial (median age: 67 [interquartile range: 57.5-77.8] years, 51% male). After controlling for dialysis adequacy, anuria, dietary intake, bicarbonate, and parathyroid hormone, there were no statistically significant changes in serum potassium (P = 0.21) or phosphate (P = 0.16) associated with daily consumption of almonds. However, statistically significant improvements in constipation were seen at weeks 2, 3, 4, and 10. There were statistically significant improvements in quality of life (P = 0.030), overall symptom burden (P = 0.002), vomiting (P = 0.020), itching (P = 0.006), and skin changes (P = 0.002). CONCLUSION: Daily consumption of almonds for four weeks was safe, effective, and well tolerated. Improvements in quality of life and symptom burden warrant further research to elucidate potential mechanisms. The findings support the potential reinclusion of foods such as nuts into the diet of patients who underwent HD.
N1  - RAYYAN-INCLUSION: {"Anna"=>"Excluded"} | RAYYAN-LABELS: resolved duplicates
DO  - 10.1053/j.jrn.2019.10.002
ER  -

TY  - JOUR
AN  - rayyan-446105234
TI  - Dietary fibre and mortality risk in patients on peritoneal dialysis.
Y1  - 2019
Y2  - 11
Y3  - 14
T2  - The British journal of nutrition
SN  - 1475-2662 (Electronic)
J2  - Br J Nutr
VL  - 122
IS  - 9
SP  - 996-1005
AU  - Xu X
AU  - Li Z
AU  - Chen Y
AU  - Liu X
AU  - Dong J
AV  - Renal Division, Department of Medicine, Peking University First Hospital, Beijing, People's Republic of China.; Institute of Nephrology, Peking University, Beijing, People's Republic of China.; Key Laboratory of Renal Disease, Ministry of Health and Key Laboratory of Renal Disease, Ministry of Education, Beijing, People's Republic of China.; Renal Division, Department of Medicine, Peking University First Hospital, Beijing, People's Republic of China.; Institute of Nephrology, Peking University, Beijing, People's Republic of China.; Key Laboratory of Renal Disease, Ministry of Health and Key Laboratory of Renal Disease, Ministry of Education, Beijing, People's Republic of China.; Renal Division, Department of Medicine, Peking University First Hospital, Beijing, People's Republic of China.; Institute of Nephrology, Peking University, Beijing, People's Republic of China.; Key Laboratory of Renal Disease, Ministry of Health and Key Laboratory of Renal Disease, Ministry of Education, Beijing, People's Republic of China.; Linyi People's Hospital, Shandong, People's Republic of China.; Renal Division, Department of Medicine, Peking University First Hospital, Beijing, People's Republic of China.; Institute of Nephrology, Peking University, Beijing, People's Republic of China.; Key Laboratory of Renal Disease, Ministry of Health and Key Laboratory of Renal Disease, Ministry of Education, Beijing, People's Republic of China.
UR  - https://pubmed.ncbi.nlm.nih.gov/31322103/
LA  - eng
CY  - England
KW  - Adult
KW  - Aged
KW  - Cohort Studies
KW  - *Dietary Fiber
KW  - Female
KW  - Humans
KW  - Kidney Failure, Chronic/*mortality/*therapy
KW  - Male
KW  - Middle Aged
KW  - Nutritional Status
KW  - *Peritoneal Dialysis
KW  - Risk Factors
AB  - Higher fibre intake reduced all-cause and cardiovascular mortality among healthy population, but such data in dialysis patients are limited. We aimed to examine these associations in patients on peritoneal dialysis (PD). This single-centre prospective cohort study enrolled 881 incident PD patients between October 2002 and August 2014. All patients were followed until death, transfer to haemodialysis, renal transplantation or until being censored in June 2018. Demographic data were collected at baseline. Biochemical, dietary and nutrition data were examined at baseline and thereafter at regular intervals to calculate the average values throughout the study. The outcomes were defined as all-cause and cardiovascular death. Cox proportional regression models were applied to explore the relationship between fibre intake and outcomes. Participants with higher fibre intake were more likely to be younger, male and have better residual renal function and serum lipids at baseline. They were prone to maintain better nutrient status, higher blood pressure and lower inflammatory status at baseline and afterwards. Neither baseline nor time-averaged fibre intake did show protective effects on all-cause mortality after multivariate adjustment in the whole cohort. Among non-diabetic PD patients, an independent association between fibre intake and all-cause mortality was found, in which each 1 g/d increase in time-averaged fibre intake correlated to 13 % of reduction in all-cause mortality. We did not observe any benefits of fibre intake in the CVD mortality for both whole cohort and subgroups. The present study revealed that higher dietary fibre intake appeared to have a protective effect on all-cause mortality in non-diabetic PD patients, which suggest that PD patients should be encouraged to eat a diet rich in fibres.
N1  - RAYYAN-INCLUSION: {"Anna"=>"Excluded"} | RAYYAN-LABELS: resolved duplicates | RAYYAN-EXCLUSION-REASONS: wrong outcome
DO  - 10.1017/S0007114519001764
ER  -

TY  - JOUR
AN  - rayyan-446105346
TI  - Dietary Sodium and Other Nutrient Intakes among Patients Undergoing Hemodialysis in New Zealand.
Y1  - 2018
Y2  - 4
Y3  - 18
T2  - Nutrients
SN  - 2072-6643 (Electronic)
J2  - Nutrients
VL  - 10
IS  - 4
AU  - Xie Z
AU  - McLean R
AU  - Marshall M
AV  - Department of Human Nutrition, University of Otago, Dunedin 9054, New Zealand. solid.dietitian@gmail.com.; Department of Preventive and Social Medicine, Dunedin School of Medicine, University of Otago, Dunedin 9054, New Zealand. rachael.mclean@otago.ac.nz.; Department of Renal Medicine, School of Medicine, University of Auckland, Auckland 1023, New Zealand. markrogermarshall@icloud.com.; Department of Renal Medicine, Counties Manukau District Health Board, Auckland 2025, New Zealand. markrogermarshall@icloud.com.; Baxter Healthcare (Asia) Pte Ltd., Singapore 189720, Singapore. markrogermarshall@icloud.com.
UR  - https://pubmed.ncbi.nlm.nih.gov/29670030/
LA  - eng
CY  - Switzerland
KW  - Adult
KW  - Diet
KW  - Female
KW  - Humans
KW  - Kidney Failure, Chronic/therapy
KW  - Male
KW  - Middle Aged
KW  - New Zealand
KW  - Nutrition Policy
KW  - Nutritional Status
KW  - *Renal Dialysis
KW  - *Sodium, Dietary
AB  - This study describes baseline intakes of sodium and other nutrients in a multi-ethnic sample of hemodialysis patients in New Zealand participating in the SoLID Trial between May/2013 to May/2016. Baseline 3-day weighed food record collections were analyzed using Foodworks 8 Professional food composition database, supplemented by other sources of nutrient information. Intakes of dietary sodium and other nutrients were compared with relevant guidelines and clinical recommendations. Eighty-five participants completed a 3-day weighed food record. The mean (SD) sodium intake was 2502 (957) mg/day at and more than half of the participants exceeded recommended intake levels. Sodium intake was positively associated with energy intake. Only 5% of participants met the recommended calorie density; nine percent of participants ate the recommended minimum of 1.2 g/kg of protein per day; 68% of participants were consuming inadequate fiber at baseline. A high proportion of dialysis patients in SoLID Trial did not meet current renal-specific dietary recommendations. The data show excess sodium intake. It is also evident that there was poor adherence to dietary guidelines for a range of other nutrients. A total diet approach is needed to lower sodium intake and improve total diet quality among hemodialysis patients in New Zealand.
N1  - RAYYAN-INCLUSION: {"Anna"=>"Excluded"} | RAYYAN-LABELS: nutritional intake,resolved duplicates
DO  - 10.3390/nu10040502
ER  -

TY  - JOUR
AN  - rayyan-446105352
TI  - Dietary fibre intake in relation to the risk of incident chronic kidney disease.
Y1  - 2018
Y2  - 3
T2  - The British journal of nutrition
SN  - 1475-2662 (Electronic)
J2  - Br J Nutr
VL  - 119
IS  - 5
SP  - 479-485
AU  - Mirmiran P
AU  - Yuzbashian E
AU  - Asghari G
AU  - Sarverzadeh S
AU  - Azizi F
AV  - 1Department of Clinical Nutrition and Dietetics, Faculty of Nutrition Sciences and Food Technology, National Nutrition and Food Technology Research Institute,Shahid Beheshti University of Medical Sciences, 1416643931,Tehran,Iran.; 2Nutrition and Endocrine Research Center,Research Institute for Endocrine Sciences,Shahid Beheshti University of Medical Sciences, 1985717413,Tehran,Iran.; 2Nutrition and Endocrine Research Center,Research Institute for Endocrine Sciences,Shahid Beheshti University of Medical Sciences, 1985717413,Tehran,Iran.; 2Nutrition and Endocrine Research Center,Research Institute for Endocrine Sciences,Shahid Beheshti University of Medical Sciences, 1985717413,Tehran,Iran.; 3Endocrine Research Center,Research Institute for Endocrine Sciences,Shahid Beheshti University of Medical Sciences, 1985717413,Tehran,Iran.
UR  - https://pubmed.ncbi.nlm.nih.gov/29352819/
LA  - eng
CY  - England
KW  - Adult
KW  - Aged
KW  - *Diet
KW  - Diet Surveys
KW  - Dietary Fiber/*therapeutic use
KW  - Energy Intake
KW  - Fabaceae
KW  - *Feeding Behavior
KW  - Female
KW  - Glomerular Filtration Rate
KW  - Humans
KW  - Incidence
KW  - Iran
KW  - Kidney/*drug effects
KW  - Logistic Models
KW  - Male
KW  - Middle Aged
KW  - Odds Ratio
KW  - Prospective Studies
KW  - Renal Insufficiency, Chronic/physiopathology/*prevention & control
KW  - Risk Factors
KW  - Vegetables
AB  - The purpose of this study was primarily to evaluate the association of total fibre intake with the risk of incident chronic kidney disease (CKD). We also evaluated the association of dietary fibre from fruits, vegetables, cereals and legumes with the incidence of CKD in a population-based prospective study. We followed up 1630 participants of the Tehran Lipid and Glucose Study for 6·1 years, who were initially free of CKD. Baseline diet was assessed by a valid and reliable FFQ. Estimated glomerular filtration rate (eGFR) was calculated, using the Modification of Diet in Renal Disease Study equation, and CKD was defined as eGFR <60 ml/min per 1·73 m2. OR using multivariable logistic regression was reported for the association of incident CKD with tertiles of dietary fibre intake. After adjustment for age, sex, smoking, total energy intake, physical activity, diabetes and using angiotensin-converting-enzyme inhibitor, the OR for subjects in the highest compared with the lowest tertile of total fibre intake was 0·47 (95 % CI 0·27, 0·86). In addition, for every 5 g/d increase in total fibre intake, the risk of incident CKD decreased by 11 %. After adjusting for potential confounders, OR for participants in the highest compared with the lowest tertile of fibre from vegetables was 0·63 (95 % CI 0·43, 0·93) and from legumes it was 0·68 (95 % CI 0·47, 0·98). We observed inverse associations between total fibre intake and risk of incident CKD, which demonstrate that high fibre intake, mainly from legumes and vegetables, may reduce the occurrence of CKD.
N1  - RAYYAN-INCLUSION: {"Anna"=>"Excluded"} | RAYYAN-LABELS: background,resolved duplicates
DO  - 10.1017/S0007114517003671
ER  -

TY  - JOUR
AN  - rayyan-446105363
TI  - Analysis of nutrition and nutritional status of haemodialysis patients.
Y1  - 2018
T2  - Roczniki Panstwowego Zakladu Higieny
SN  - 0035-7715 (Print)
J2  - Rocz Panstw Zakl Hig
VL  - 69
IS  - 2
SP  - 165-174
AU  - Bogacka A
AU  - Sobczak-Czynsz A
AU  - Kucharska E
AU  - Madaj M
AU  - Stucka K
AV  - West Pomeranian University of Technology in Szczecin, Faculty of Food Sciences and Fisheries Department of the Fundamentals of Human Nutrition, Szczecin, Poland; West Pomeranian University of Technology in Szczecin, Faculty of Food Sciences and Fisheries Department of the Fundamentals of Human Nutrition, Szczecin, Poland; West Pomeranian University of Technology in Szczecin, Faculty of Food Sciences and Fisheries Department of the Fundamentals of Human Nutrition, Szczecin, Poland; West Pomeranian University of Technology in Szczecin, Faculty of Food Sciences and Fisheries Department of the Fundamentals of Human Nutrition, Szczecin, Poland; West Pomeranian University of Technology in Szczecin, Faculty of Food Sciences and Fisheries Department of the Fundamentals of Human Nutrition, Szczecin, Poland
UR  - https://pubmed.ncbi.nlm.nih.gov/29766695/
LA  - eng
CY  - Poland
KW  - Dietary Carbohydrates/administration & dosage
KW  - Dietary Fats/administration & dosage
KW  - Dietary Fiber/administration & dosage
KW  - Dietary Proteins/administration & dosage
KW  - *Energy Intake
KW  - Female
KW  - Food/*statistics & numerical data
KW  - Humans
KW  - Male
KW  - Middle Aged
KW  - Nutrition Surveys
KW  - *Nutritional Status
KW  - Nutritive Value
KW  - Poland
KW  - Renal Dialysis/*statistics & numerical data
AB  - BACKGROUND: Chronic kidney disease (CKD) is a common disease of civilization where nutrition is part of the treatment. Diet therapy is difficult as it is necessary to control the intake of: energy, protein and minerals – Na, K, Ca and P in the daily food rations (DFR). OBJECTIVE: The aim of the study was to assess the nutritional status and diets of haemodialysis (HD) patients. MATERIAL AND METHOD: The study involved 141 haemodialysis patients, at the average age of 65.9. The patients were divided into groups taking into consideration their sex and diagnosis for diabetes. The information on the diets were collected using a 7-day dietary recall. In the DFRs the amount of energy and 22 nutrients were calculated. Obtained results were compared with requirements for HD patients. RESULTS: Appropriate nutritional status (measured with BMI) was reported for majority of women (70.6%) and almost half of men, however, excessive weight was recognized in every third female patient and more than half male patients, and type I obesity was noted in 7.8% of men. The analysis of the results showed that diets of all examined patients were deficient in energy and protein (except women with diabetes), whereas the consumption of fat was appropriate in both groups of women. The recommendations with respect to the amount of cholesterol were met but dietary fibre was too low. Intake of vitamins B1, D, C, folates and Ca and Mg was lower and intake of vitamin B12 was higher than recommended. CONCLUSIONS: Assessment of the coverage of the demand on nutrients in HD patients should not be based on the analysis of their nutritional status (BMI) only but also on the analysis of diets, especially in case of diabetes.
N1  - RAYYAN-INCLUSION: {"Anna"=>"Excluded"} | RAYYAN-LABELS: nutritional intake,resolved duplicates
ER  -

TY  - JOUR
AN  - rayyan-446105401
TI  - DASH dietary pattern and chronic kidney disease in elderly Korean adults.
Y1  - 2017
Y2  - 6
T2  - European journal of clinical nutrition
SN  - 1476-5640 (Electronic)
J2  - Eur J Clin Nutr
VL  - 71
IS  - 6
SP  - 755-761
AU  - Lee HS
AU  - Lee KB
AU  - Hyun YY
AU  - Chang Y
AU  - Ryu S
AU  - Choi Y
AV  - Department of Nephrology, Total Healthcare Screening Center, Kangbuk Samsung Hospital, Sungkyunkwan University School of Medicine, Seoul, Korea.; Department of Nephrology, Total Healthcare Screening Center, Kangbuk Samsung Hospital, Sungkyunkwan University School of Medicine, Seoul, Korea.; Department of Nephrology, Total Healthcare Screening Center, Kangbuk Samsung Hospital, Sungkyunkwan University School of Medicine, Seoul, Korea.; Department of Occupational Medicine, Total Healthcare Screening Center, Kangbuk Samsung Hospital, Sungkyunkwan University School of Medicine, Seoul, Korea.; Center for Cohort Studies, Total Healthcare Screening Center, Kangbuk Samsung Hospital, Sungkyunkwan University School of Medicine, Seoul, Korea.; Department of Occupational Medicine, Total Healthcare Screening Center, Kangbuk Samsung Hospital, Sungkyunkwan University School of Medicine, Seoul, Korea.; Center for Cohort Studies, Total Healthcare Screening Center, Kangbuk Samsung Hospital, Sungkyunkwan University School of Medicine, Seoul, Korea.; Center for Cohort Studies, Total Healthcare Screening Center, Kangbuk Samsung Hospital, Sungkyunkwan University School of Medicine, Seoul, Korea.
UR  - https://pubmed.ncbi.nlm.nih.gov/27966569/
LA  - eng
CY  - England
KW  - Aged
KW  - Asian People
KW  - Body Mass Index
KW  - Calcium, Dietary/administration & dosage
KW  - Cross-Sectional Studies
KW  - *Dietary Approaches To Stop Hypertension
KW  - Dietary Fats/administration & dosage
KW  - Dietary Fiber/administration & dosage
KW  - Dietary Proteins/administration & dosage
KW  - Female
KW  - Humans
KW  - Independent Living
KW  - Logistic Models
KW  - Male
KW  - Multivariate Analysis
KW  - Nutrition Assessment
KW  - Nutrition Surveys
KW  - Patient Compliance
KW  - Potassium, Dietary/administration & dosage
KW  - Recommended Dietary Allowances
KW  - Renal Insufficiency, Chronic/*prevention & control
KW  - Sodium, Dietary/administration & dosage
AB  - BACKGROUND/OBJECTIVES: Dietary patterns are linked to risk and outcomes in chronic kidney disease (CKD). Dietary intake varies by race, region and age. The relationship between a Dietary Approaches to Stop Hypertension (DASH) diet and CKD in elderly Koreans is unclear. SUBJECTS/METHODS: We conducted cross-sectional analyses of 2408 community-dwelling elderly participants from the Korean National Health and Nutrition Examination Survey (2011-2012). DASH dietary patterns for six nutrients (protein, fiber, calcium, potassium, total fat and sodium) were collected by 24 h recall. DASH-US (based on the US recommendations) and DASH-KQ (Korean quartile) scores were generated by summing the scores for the six nutrients. Multivariate logistic regression analysis was used to calculate odds ratio (OR) for the association between a DASH diet and CKD. RESULTS: Mean subject age was 72.4±5.1 years, 13.9% had CKD and 23.8% had diabetes. Protein, fiber, calcium and potassium intake was lower in CKD than non-CKD participants. In multivariate logistic regression analysis adjusted for age, sex, body mass index, comorbid conditions and other factors, a high DASH score was associated with a low odds for CKD based on DASH-US (OR=0.78, 95% confidence interval (CI), 0.65-0.94, P=0.009) and DASH-KQ (OR=0.95, 95% CI, 0.91-0.99, P=0.022). In six nutrients of DASH diet, high fiber intake showed a low odds for CKD in the DASH-KQ model (P for trend=0.010). CONCLUSIONS: Our findings suggest that higher adherence to a DASH diet and higher fiber intake are associated with lower odds of CKD in elderly Koreans. These results should be corroborated through longitudinal studies of the association between a DASH diet and high-fiber diet on the risk of developing CKD.
N1  - RAYYAN-INCLUSION: {"Anna"=>"Excluded"} | RAYYAN-LABELS: resolved duplicates
DO  - 10.1038/ejcn.2016.240
ER  -

TY  - JOUR
AN  - rayyan-446105411
TI  - Non-Traditional Aspects of Renal Diets: Focus on Fiber, Alkali and Vitamin K1 Intake.
Y1  - 2017
Y2  - 4
Y3  - 29
T2  - Nutrients
SN  - 2072-6643 (Electronic)
J2  - Nutrients
VL  - 9
IS  - 5
AU  - Cupisti A
AU  - D'Alessandro C
AU  - Gesualdo L
AU  - Cosola C
AU  - Gallieni M
AU  - Egidi MF
AU  - Fusaro M
AV  - Department of Clinical and Experimental Medicine, University of Pisa, Pisa, 56126, Italy. adamasco.cupisti@med.unipi.it.; Department of Clinical and Experimental Medicine, University of Pisa, Pisa, 56126, Italy. dalessandroclaudia@gmail.com.; Department of Emergency and Organ Transplantation-Nephrology, Dialysis and Transplantation Unit, University of Bari Aldo Moro, Bari, 70124, Italy. loreto.gesualdo@uniba.it.; Department of Emergency and Organ Transplantation-Nephrology, Dialysis and Transplantation Unit, University of Bari Aldo Moro, Bari, 70124, Italy. carmela.cosola@uniba.it.; San Carlo Borromeo Hospital, ASST Santi Paolo e Carlo, University of Milano, Milano, 20153, Italy. maurizio.gallieni@unimi.it.; Department of Clinical and Experimental Medicine, University of Pisa, Pisa, 56126, Italy. m.egidi@ao-pisa.toscana.it.; National Research Council (CNR), Institute of Clinical Physiology (IFC), Pisa and Department of Medicine, University of Padua, Padua, 35122, Italy. dante.lucia@libero.it.
UR  - https://pubmed.ncbi.nlm.nih.gov/28468236/
LA  - eng
CY  - Switzerland
KW  - Acid-Base Equilibrium
KW  - Adult
KW  - Alkalies
KW  - Diet/*classification
KW  - Diet, Protein-Restricted
KW  - Diet, Vegan
KW  - Diet, Vegetarian
KW  - Dietary Fiber/*administration & dosage
KW  - Dietary Proteins/administration & dosage
KW  - Female
KW  - Humans
KW  - Male
KW  - Middle Aged
KW  - *Renal Dialysis
KW  - Renal Insufficiency, Chronic/*diet therapy
KW  - Sodium, Dietary/administration & dosage
KW  - Vitamin K 1/*administration & dosage
AB  - Renal diets for advanced chronic kidney disease (CKD) are structured to achieve a lower protein, phosphate and sodium intake, while supplying adequate energy. The aim of this nutritional intervention is to prevent or correct signs, symptoms and complications of renal insufficiency, delaying the start of dialysis and preserving nutritional status. This paper focuses on three additional aspects of renal diets that can play an important role in the management of CKD patients: the vitamin K1 and fiber content, and the alkalizing potential. We examined the energy and nutrients composition of four types of renal diets according to their protein content: normal diet (ND, 0.8 g protein/kg body weight (bw)), low protein diet (LPD, 0.6 g protein/kg bw), vegan diet (VD, 0.7 g protein/kg bw), very low protein diet (VLPD, 0.3 g protein/kg bw). Fiber content is much higher in the VD and in the VLPD than in the ND or LPD. Vitamin K1 content seems to follow the same trend, but vitamin K2 content, which could not be investigated, might have a different pattern. The net endogenous acid production (NEAP) value decreases from the ND and LPD to the vegetarian diets, namely VD and VLPD; the same finding occurred for the potential renal acid load (PRAL). In conclusion, renal diets may provide additional benefits, and this is the case of vegetarian diets. Namely, VD and VLPD also provide high amounts of fibers and Vitamin K1, with a very low acid load. These features may have favorable effects on Vitamin K1 status, intestinal microbiota and acid-base balance. Hence, we can speculate as to the potential beneficial effects on vascular calcification and bone disease, on protein metabolism, on colonic environment and circulating levels of microbial-derived uremic toxins. In the case of vegetarian diets, attention must be paid to serum potassium levels.
N1  - RAYYAN-INCLUSION: {"Anna"=>"Excluded"} | RAYYAN-LABELS: resolved duplicates
DO  - 10.3390/nu9050444
ER  -

TY  - JOUR
AN  - rayyan-446105427
TI  - Beta-Glucans Supplementation Associates with Reduction in P-Cresyl Sulfate Levels and Improved Endothelial Vascular Reactivity in Healthy Individuals.
Y1  - 2017
T2  - PloS one
SN  - 1932-6203 (Electronic)
J2  - PLoS One
VL  - 12
IS  - 1
SP  - e0169635
AU  - Cosola C
AU  - De Angelis M
AU  - Rocchetti MT
AU  - Montemurno E
AU  - Maranzano V
AU  - Dalfino G
AU  - Manno C
AU  - Zito A
AU  - Gesualdo M
AU  - Ciccone MM
AU  - Gobbetti M
AU  - Gesualdo L
AV  - Department of Emergency and Organ Transplantation - Nephrology, Dialysis and Transplantation Unit, University of Bari Aldo Moro, Bari, Italy.; Department of Soil, Plant and Food Sciences, University of Bari Aldo Moro, Bari, Italy.; Department of Emergency and Organ Transplantation - Nephrology, Dialysis and Transplantation Unit, University of Bari Aldo Moro, Bari, Italy.; Department of Emergency and Organ Transplantation - Nephrology, Dialysis and Transplantation Unit, University of Bari Aldo Moro, Bari, Italy.; Department of Emergency and Organ Transplantation - Nephrology, Dialysis and Transplantation Unit, University of Bari Aldo Moro, Bari, Italy.; Department of Emergency and Organ Transplantation - Nephrology, Dialysis and Transplantation Unit, University of Bari Aldo Moro, Bari, Italy.; Department of Emergency and Organ Transplantation - Nephrology, Dialysis and Transplantation Unit, University of Bari Aldo Moro, Bari, Italy.; Department of Emergency and Organ Transplantation - Cardiovascular Disease Unit, University of Bari Aldo Moro, Bari, Italy.; Department of Emergency and Organ Transplantation - Cardiovascular Disease Unit, University of Bari Aldo Moro, Bari, Italy.; Department of Emergency and Organ Transplantation - Cardiovascular Disease Unit, University of Bari Aldo Moro, Bari, Italy.; Faculty of Science and Technology, Free University of Bozen, Bolzano, Italy.; Department of Emergency and Organ Transplantation - Nephrology, Dialysis and Transplantation Unit, University of Bari Aldo Moro, Bari, Italy.
UR  - https://pubmed.ncbi.nlm.nih.gov/28107445/
LA  - eng
CY  - United States
KW  - Adult
KW  - Cholesterol/blood
KW  - Chromatography, Liquid
KW  - Cresols/*blood
KW  - Diet
KW  - Endothelium, Vascular/*drug effects/metabolism/physiology
KW  - Female
KW  - Healthy Volunteers
KW  - Humans
KW  - Male
KW  - Spectrometry, Mass, Electrospray Ionization
KW  - Sulfuric Acid Esters/*blood
KW  - Tandem Mass Spectrometry
KW  - beta-Glucans/*administration & dosage/pharmacology
AB  - BACKGROUND: Oat and barley beta-glucans are prebiotic fibers known for their cholesterol-lowering activity, but their action on the human gut microbiota metabolism is still under research. Although the induction of short-chain fatty acids (SCFA) following their ingestion has previously been reported, no study has investigated their effects on proteolytic uremic toxins p-cresyl sulfate (pCS) and indoxyl sulfate (IS) levels, while others have failed to demonstrate an effect on the endothelial function measured through flow-mediated dilation (FMD). OBJECTIVE: The aim of our study was to evaluate whether a nutritional intervention with a functional pasta enriched with beta-glucans could promote a saccharolytic shift on the gut microbial metabolism and improve FMD. METHODS: We carried out a pilot study on 26 healthy volunteers who underwent a 2-month dietary treatment including a daily administration of Granoro "Cuore Mio" pasta enriched with barley beta-glucans (3g/100g). Blood and urine routine parameters, serum pCS/IS and FMD were evaluated before and after the dietary treatment. RESULTS: The nutritional treatment significantly reduced LDL and total cholesterol, as expected. Moreover, following beta-glucans supplementation we observed a reduction of serum pCS levels and an increase of FMD, while IS serum levels remained unchanged. CONCLUSIONS: We demonstrated that a beta-glucans dietary intervention in healthy volunteers correlates with a saccharolytic shift on the gut microbiota metabolism, as suggested by the decrease of pCS and the increase of SCFA, and associates with an improved endothelial reactivity. Our pilot study suggests, in addition to cholesterol, novel pCS-lowering properties of beta-glucans, worthy to be confirmed in large-scale trials and particularly in contexts where the reduction of the microbial-derived uremic toxin pCS is of critical importance, such as in chronic kidney disease.
N1  - RAYYAN-INCLUSION: {"Anna"=>"Excluded"} | RAYYAN-LABELS: RCT,resolved duplicates | RAYYAN-EXCLUSION-REASONS: wrong population
DO  - 10.1371/journal.pone.0169635
ER  -

TY  - JOUR
AN  - rayyan-446105497
TI  - Dietary Energy Density, Renal Function, and Progression of Chronic Kidney Disease.
Y1  - 2016
T2  - Advances in medicine
SN  - 2356-6752 (Print)
J2  - Adv Med
VL  - 2016
SP  - 2675345
AU  - Rouhani MH
AU  - Najafabadi MM
AU  - Esmaillzadeh A
AU  - Feizi A
AU  - Azadbakht L
AV  - Food Security Research Center and Department of Community Nutrition, School of Nutrition and Food Science, Isfahan University of Medical Sciences, Isfahan, Iran.; Department of Nephrology, Isfahan Kidney Diseases Research Center, Isfahan, Iran.; Food Security Research Center and Department of Community Nutrition, School of Nutrition and Food Science, Isfahan University of Medical Sciences, Isfahan, Iran; Department of Community Nutrition, School of Nutritional Sciences and Dietetics, Tehran University of Medical Sciences, Tehran, Iran.; Faculty of Epidemiology and Biostatistics, Isfahan University of Medical Sciences, Isfahan, Iran.; Food Security Research Center and Department of Community Nutrition, School of Nutrition and Food Science, Isfahan University of Medical Sciences, Isfahan, Iran; Department of Community Nutrition, School of Nutritional Sciences and Dietetics, Tehran University of Medical Sciences, Tehran, Iran; Diabetes Research Center, Endocrinology and Metabolism Clinical Sciences Institute, Tehran University of Medical Sciences, Tehran, Iran.
UR  - https://pubmed.ncbi.nlm.nih.gov/27819022/
LA  - eng
CY  - United States
AB  - Background. There is evidence of the association between dietary energy density and chronic diseases. However, no report exists regarding the relation between DED and chronic kidney disease (CKD). Objective. To examine the association between dietary energy density (DED), renal function, and progression of chronic kidney disease (CKD). Design. Cross-sectional. Setting. Three nephrology clinics. Subjects. Two hundred twenty-one subjects with diagnosed CKD. Main Outcome Measure. Dietary intake of patients was assessed by a validated food frequency questionnaire. DED (in kcal/g) was calculated with the use of energy content and weight of solid foods and energy yielding beverages. Renal function was measured by blood urea nitrogen (BUN), serum creatinine (Cr), and estimated glomerular filtration rate (eGFR). Results. Patients in the first tertile of DED consumed more amounts of carbohydrate, dietary fiber, potassium, phosphorus, zinc, magnesium, calcium, folate, vitamin C, and vitamin B2. After adjusting for confounders, we could not find any significant trend for BUN and Cr across tertiles of DED. In multivariate model, an increased risk of being in the higher stage of CKD was found among those in the last tertile of DED (OR: 3.15; 95% CI: 1.30, 7.63; P = 0.01). Conclusion. We observed that lower DED was associated with better nutrient intake and lower risk of CKD progression.
N1  - RAYYAN-INCLUSION: {"Anna"=>"Excluded"} | RAYYAN-LABELS: nutritional intake,resolved duplicates
DO  - 10.1155/2016/2675345
ER  -

TY  - JOUR
AN  - rayyan-446105544
TI  - Dietary habits, poverty, and chronic kidney disease in an urban population.
Y1  - 2015
Y2  - 3
T2  - Journal of renal nutrition : the official journal of the Council on Renal           Nutrition of the National Kidney Foundation
SN  - 1532-8503 (Electronic)
J2  - J Ren Nutr
VL  - 25
IS  - 2
SP  - 103-10
AU  - Crews DC
AU  - Kuczmarski MF
AU  - Miller ER 3rd
AU  - Zonderman AB
AU  - Evans MK
AU  - Powe NR
AV  - Division of Nephrology, Department of Medicine, Johns Hopkins University School of Medicine, Baltimore, Maryland; Welch Center for Prevention, Epidemiology and Clinical Research, Johns Hopkins Medical Institutions, Baltimore, Maryland. Electronic address: dcrews1@jhmi.edu.; Department of Behavioral Health and Nutrition, University of Delaware, Newark, Delaware.; Welch Center for Prevention, Epidemiology and Clinical Research, Johns Hopkins Medical Institutions, Baltimore, Maryland; Division of General Internal Medicine, Department of Medicine, Johns Hopkins University School of Medicine, Baltimore, Maryland; Department of Epidemiology, Johns Hopkins Bloomberg School of Public Health, Baltimore, Maryland.; Laboratory of Epidemiology and Population Sciences, National Institute on Aging, National Institutes of Health, Baltimore, Maryland.; Laboratory of Epidemiology and Population Sciences, National Institute on Aging, National Institutes of Health, Baltimore, Maryland.; Department of Medicine, San Francisco General Hospital, University of California at San Francisco, San Francisco, California.
UR  - https://pubmed.ncbi.nlm.nih.gov/25238697/
LA  - eng
CY  - United States
KW  - Adult
KW  - Baltimore/epidemiology
KW  - Cross-Sectional Studies
KW  - Diet/*methods/statistics & numerical data
KW  - *Feeding Behavior
KW  - Female
KW  - Humans
KW  - Male
KW  - Middle Aged
KW  - Nutrition Surveys/*statistics & numerical data
KW  - Poverty/*statistics & numerical data
KW  - Renal Insufficiency, Chronic/*epidemiology
KW  - Urban Population/*statistics & numerical data
AB  - BACKGROUND: Poverty is associated with chronic kidney disease (CKD) in the United States and worldwide. Poor dietary habits may contribute to this disparity. STUDY DESIGN: Cross-sectional study. SETTING AND PARTICIPANTS: A total of 2,058 community-dwelling adults aged 30 to 64 years residing in Baltimore City, Maryland. PREDICTORS: Adherence to the Dietary Approaches to Stop Hypertension (DASH) diet. DASH scoring based on 9 target nutrients (total fat, saturated fat, protein, fiber, cholesterol, calcium, magnesium, sodium, and potassium); adherence defined as score ≥4.5 of maximum possible score of 9. Poverty (self-reported household income <125% of 2004 Department of Health and Human Services guideline) and nonpoverty (≥125% of guideline). OUTCOMES AND MEASUREMENTS: CKD defined as estimated glomerular filtration rate <60 mL/minute/1.73 m(2) (CKD epidemiology collaboration equation). Multivariable logistic regression was used to calculate adjusted odds ratios (AORs) for relation of DASH score tertile and CKD, stratified by poverty status. RESULTS: Among 2,058 participants (mean age 48 years; 57% black; 44% male; 42% with poverty), median DASH score was low, 1.5 (interquartile range, 1-2.5). Only 5.4% were adherent. Poverty, male sex, black race, and smoking were more prevalent among the lower DASH score tertiles, whereas higher education and regular health care were more prevalent among the highest DASH score tertile (P < .05 for all). Fiber, calcium, magnesium, and potassium intake were lower, and cholesterol higher, among the poverty compared with nonpoverty group (P < .05 for all), with no difference in sodium intake. A total of 5.6% of the poverty and 3.8% of the nonpoverty group had CKD (P = .05). The lowest DASH tertile (compared with the highest) was associated with more CKD among the poverty (AOR 3.15, 95% confidence interval 1.51-6.56), but not among the nonpoverty group (AOR 0.73, 95% confidence interval 0.37-1.43; P interaction = .001). CONCLUSIONS: Poor dietary habits are strongly associated with CKD among the urban poor and may represent a target for interventions aimed at reducing disparities in CKD.
N1  - RAYYAN-INCLUSION: {"Anna"=>"Excluded"} | RAYYAN-LABELS: background,resolved duplicates
DO  - 10.1053/j.jrn.2014.07.008
ER  -

TY  - Comparative Study
AN  - rayyan-446105570
TI  - A multi-centre, randomised trial to assess whether increased dietary fibre intake (using a fibre supplement or high-fibre foods) produces healthy bowel performance and reduces laxative requirement in free living patients on peritoneal dialysis.
Y1  - 2014
Y2  - 9
T2  - Journal of renal care
SN  - 1755-6686 (Electronic)
J2  - J Ren Care
VL  - 40
IS  - 3
SP  - 157-63
AU  - Sutton D
AU  - Ovington S
AU  - Engel B
AV  - Wessex Renal and Transplant Unit, Queen Alexandra Hospital, Portsmouth, Hampshire, UK.
UR  - https://pubmed.ncbi.nlm.nih.gov/24650128/
LA  - eng
CY  - United States
KW  - Aged
KW  - Constipation/*diet therapy/*nursing
KW  - Dietary Fiber/*administration & dosage
KW  - *Dietary Supplements
KW  - Drug Utilization/statistics & numerical data
KW  - Female
KW  - Humans
KW  - Kidney Failure, Chronic/*nursing
KW  - Laxatives/adverse effects/*therapeutic use
KW  - Male
KW  - Middle Aged
KW  - Peritoneal Dialysis/*nursing
AB  - BACKGROUND: Constipation is a significant problem for many patients on peritoneal dialysis (PD). Due in part to dietary restrictions it is a common cause of technique failure and poor dialysis efficacy. Both consequences have an economic cost as well as contributing to a poor patient experience. OBJECTIVE: This study aimed to investigate whether an appropriate daily bowel habit could be achieved through a higher fibre intake, minimal use of laxatives and with no adverse effect on potassium, phosphate and fluid balance. METHODS: One hundred and seven patients who had been on PD for at least three months were recruited from seven renal units. They were asked to record daily bowel habits (Bristol Stool Form Scale: BSFS) and laxative use for four weeks. From this group 41 suitable patients with regular laxative use were identified and invited to enter the Intervention stage, Stage 2. Patients were randomised into one of three intervention arms: high fibre supplement (HFS); high fibre diet (HFD) or placebo. RESULTS: During the intervention stage, intake of HFS increased significantly between week 1 and week 4 (p = 0.04) and in the placebo group between week 1 and week 3 (p = 0.02). There was no significant increase in fibre intake for those on the HFD. Laxative dose appeared to decrease in the HFS group (38%) and the HFD group (16%) but these changes were not significant when compared to the placebo. CONCLUSION: This study has confirmed the prevalence of laxative use amongst patients on PD and shown that fibre use can confer improvements in bowel function without affecting biochemistry.
N1  - RAYYAN-INCLUSION: {"Anna"=>"Excluded"} | RAYYAN-LABELS: resolved duplicates | RAYYAN-EXCLUSION-REASONS: wrong outcome
DO  - 10.1111/jorc.12056
ER  -

TY  - JOUR
AN  - rayyan-446105618
TI  - Association between the level of quality of life and nutritional status in patients undergoing chronic renal hemodialysis.
Y1  - 2013
Y2  - 10
T2  - Jornal brasileiro de nefrologia
SN  - 2175-8239 (Electronic)
J2  - J Bras Nefrol
VL  - 35
IS  - 4
SP  - 279-88
AU  - dos Santos AC
AU  - Machado Mdo C
AU  - Pereira LR
AU  - Abreu JL
AU  - Lyra MB
UR  - https://pubmed.ncbi.nlm.nih.gov/24402108/
LA  - ["eng", "por"]
CY  - Brazil
KW  - Adult
KW  - Aged
KW  - *Eating
KW  - Female
KW  - Humans
KW  - Male
KW  - Middle Aged
KW  - *Nutritional Status
KW  - *Quality of Life
KW  - *Renal Dialysis
AB  - INTRODUCTION: The chronic kidney disease and undergoing hemodialysis (HD) cause limitation in patients' life interfering in their life's quality and the nutritional care is fundamental to the disease treatment. OBJECTIVE: The objective is the goal is to analyze the association between quality of life through the instrument (SF-36) with dietary intake, nutritional status in patients with chronic kidney disease in HD through quantitative research and transversal. METHODS: Realized valuation anthropometric, collection of the results of biochemical tests, application of the questionnaire SF-36 and dietary anamnesis (food recall of 24h). RESULTS: The sample consisted of thirty adult patients with age between 28 to 76 years. The disease related with chronic kidney disease was found more hypertension systemic arterial (53.3%) The average body mass index was 25.04 ± 4.50 kg/m². By fold cutaneous arm, 73.3% were in malnutrition. The end nutritional diagnosis of malnutrition was 80% among the patients studied. The time of diagnosis of renal disease had a mean of 4.84 ± 3.51 years. By the middle of biochemical tests only phosphorus creatinine were adequate. In the mean the scores of SF-36 the lowest value found was limited to physical aspects (16.67 ± 29.60) and the largest for the social aspect (68.17 ± 33.67). CONCLUSION: The average energy consumption and protein was below the recommended. Got positive correlation of calories, protein, fiber, calcium and carbohydrate, with quality of life. It was concluded that feeding is associated with quality of life of renal patients undergoing hemodialysis.
N1  - RAYYAN-INCLUSION: {"Anna"=>"Excluded"} | RAYYAN-LABELS: nutritional intake,resolved duplicates
DO  - 10.5935/0101-2800.20130047
ER  -

TY  - JOUR
AN  - rayyan-446105647
TI  - Foods with added fiber lower serum creatinine levels in patients with chronic kidney disease.
Y1  - 2013
Y2  - 3
T2  - Journal of renal nutrition : the official journal of the Council on Renal           Nutrition of the National Kidney Foundation
SN  - 1532-8503 (Electronic)
J2  - J Ren Nutr
VL  - 23
IS  - 2
SP  - e29-32
AU  - Salmean YA
AU  - Segal MS
AU  - Langkamp-Henken B
AU  - Canales MT
AU  - Zello GA
AU  - Dahl WJ
AV  - Food Science and Human Nutrition Department, University of Florida, Gainesville, Florida 32611, USA.
UR  - https://pubmed.ncbi.nlm.nih.gov/22739658/
LA  - eng
CY  - United States
KW  - Aged
KW  - Aged, 80 and over
KW  - Blood Urea Nitrogen
KW  - Creatinine/*blood
KW  - Cross-Over Studies
KW  - Diet
KW  - Dietary Fiber/*administration & dosage
KW  - Female
KW  - Glomerular Filtration Rate/drug effects
KW  - Humans
KW  - Male
KW  - Middle Aged
KW  - Pilot Projects
KW  - Renal Insufficiency, Chronic/*blood/physiopathology
KW  - Single-Blind Method
AB  - OBJECTIVE: To determine the effect of foods with added fiber on blood urea nitrogen (BUN) and serum creatinine concentrations in patients with chronic kidney disease (CKD). DESIGN: Participants were enrolled in a 6-week single-blind crossover study. SETTING: Free living with partial dietary intervention. PATIENTS: Thirteen CKD patients with Modification of Diet in Renal Disease formula-based estimated glomerular filtration rate (eGFR) ≤50 mL/minute/1.73 m(2) at the time of screening (5 men, 8 women; mean age, 67.0 ± 14.8 years) completed the study. INTERVENTION: Patients consumed control foods (cereal, cookies, and bars) providing 1.6 g/day fiber daily for 2 weeks, followed by similar foods providing 23 g/day fiber daily for 4 weeks, incorporated into their usual diets. MAIN OUTCOME: The main outcome of the study was the determination of the impact of foods with added fiber on BUN and serum creatinine levels. RESULTS: Consuming foods with added fiber resulted in a 10.6% decrease in mean BUN concentration (13.8 ± 2.0 to 12.1 ± 1.8 mmol/L or 38.5 ± 5.6 to 34.0 ± 5.1 mg/dL; P < .05). Serum creatinine level decreased from a baseline value of 216 ± 26 to 201 ± 23 mmol/L (2.44 ± 0.30 to 2.27 ± 0.26 mg/dL; P < .05) after 2 weeks of fiber-containing food consumption, and remained significantly lower at 195 ± 23 mmol/L (2.21 ± 0.26 mg/dL) after 4 weeks of the intervention (P < .05). Calculated eGFR increased from a baseline value of 29.6 ± 3.5 to 31.4 ± 3.8 mL/minute/1.73 m(2) at the end of 2 weeks, and remained higher at 32.5 ± 3.6 mL/minute/1.73 m(2) after 4 weeks of fiber intervention (P < .05). CONCLUSION: We conclude that increasing fiber intake in CKD patients through the consumption of foods with added fiber may reduce serum creatinine levels and improve eGFR. Additional studies are warranted to confirm these findings and to determine whether the changes are due to direct effects on kidney function.
N1  - RAYYAN-INCLUSION: {"Anna"=>"Excluded"} | RAYYAN-LABELS: no paper,resolved duplicates
DO  - 10.1053/j.jrn.2012.04.002
ER  -

TY  - JOUR
AN  - rayyan-446105708
TI  - Dietary intake in hemodialysis patients does not reflect a heart healthy diet.
Y1  - 2011
Y2  - 11
T2  - Journal of renal nutrition : the official journal of the Council on Renal           Nutrition of the National Kidney Foundation
SN  - 1532-8503 (Electronic)
J2  - J Ren Nutr
VL  - 21
IS  - 6
SP  - 438-47
AU  - Khoueiry G
AU  - Waked A
AU  - Goldman M
AU  - El-Charabaty E
AU  - Dunne E
AU  - Smith M
AU  - Kleiner M
AU  - Lafferty J
AU  - Kalantar-Zadeh K
AU  - El-Sayegh S
AV  - Division of Cardiology, Staten Island University Hospital, New York, USA. khoueiry_gm@hotmail.com
UR  - https://pubmed.ncbi.nlm.nih.gov/21185740/
LA  - eng
CY  - United States
KW  - Adolescent
KW  - Adult
KW  - Aged
KW  - Aged, 80 and over
KW  - Cardiovascular Diseases/*epidemiology
KW  - Cholesterol, LDL/blood
KW  - Cross-Sectional Studies
KW  - *Diet
KW  - Dietary Fats/administration & dosage
KW  - Dietary Fiber/administration & dosage
KW  - Dietary Proteins
KW  - *Energy Intake
KW  - Fatty Acids/administration & dosage
KW  - Fatty Acids, Unsaturated/administration & dosage
KW  - Female
KW  - Guidelines as Topic
KW  - Humans
KW  - Kidney Failure, Chronic/pathology/therapy
KW  - Male
KW  - Middle Aged
KW  - *Renal Dialysis
KW  - Risk Factors
KW  - Surveys and Questionnaires
KW  - Young Adult
AB  - OBJECTIVE: Cardiovascular disease is highly prevalent and has a major effect on morbidity and mortality in patients undergoing maintenance hemodialysis (MHD). Dietary factors that may contribute to cardiovascular disease have not been well studied in this population. We hypothesize that dietary intake in this population does not meet the guidelines for cardiovascular risk reduction. DESIGN: A cross-sectional study was completed using the validated "Block Dialysis 1 Food Frequency Questionnaire" to assess dietary intake of MHD patients. SETTING AND PATIENTS: A total of 70 patients undergoing MHD at our outpatient dialysis center completed the questionnaire under the supervision of a trained dietitian. The population consisted of 38 men and 32 women. MAIN OUTCOME MEASURE: Dietary intake was the main outcome measure, with a focus on calories, soluble fiber, saturated fatty acid (SFA), unsaturated fatty acid intake (UFA), and protein. RESULTS: The mean fiber intake was 10.77 (±5.87) g/day, and only 2 of 71 (2.9%) were in compliance with the recommended daily intake of >25 g/day. As percentage of total calories, of the 70 patients, 5 (7.1%) had a fat intake of <30%, 22 (31.4%) had SFA intake of <10%, 64 (91.4%) had a UFA of ≤30%, 22 (31.4%) had a protein-based diet of ≥15%, and 66 (94.3%) had a carbohydrate diet of <60%. CONCLUSIONS: Most patients did not meet the dietary guidelines for reducing the risk of cardiovascular disease. Substituting UFA or soluble fiber for SFA improves low density lipoprotein (LDL) cholesterol levels without negative effects on other lipid parameters.
N1  - RAYYAN-INCLUSION: {"Anna"=>"Excluded"} | RAYYAN-LABELS: cross-sectional,nutritional intake,resolved duplicates
DO  - 10.1053/j.jrn.2010.09.001
ER  -

TY  - JOUR
AN  - rayyan-446105735
TI  - Racial and ethnic differences in mortality of hemodialysis patients: role of dietary and nutritional status and inflammation.
Y1  - 2011
T2  - American journal of nephrology
SN  - 1421-9670 (Electronic)
J2  - Am J Nephrol
VL  - 33
IS  - 2
SP  - 157-67
AU  - Noori N
AU  - Kovesdy CP
AU  - Dukkipati R
AU  - Feroze U
AU  - Molnar MZ
AU  - Bross R
AU  - Nissenson AR
AU  - Kopple JD
AU  - Norris KC
AU  - Kalantar-Zadeh K
AV  - Harold Simmons Center for Chronic Disease Research and Epidemiology, Torrance, Calif., USA.
UR  - https://pubmed.ncbi.nlm.nih.gov/21293117/
LA  - eng
CY  - Switzerland
KW  - Age Factors
KW  - Anti-Inflammatory Agents/pharmacology
KW  - Body Composition
KW  - C-Reactive Protein/biosynthesis
KW  - Ethnicity
KW  - Female
KW  - Humans
KW  - *Inflammation
KW  - Interleukin-6/blood
KW  - Kidney Failure, Chronic/*epidemiology/*ethnology
KW  - Male
KW  - *Nutritional Status
KW  - Proportional Hazards Models
KW  - Renal Dialysis/*methods
KW  - Sex Factors
KW  - Tumor Necrosis Factor-alpha/blood
AB  - BACKGROUND: Racial/ethnic disparities prevail among hemodialysis patients. We hypothesized that significant differences exist between Black and non-Hispanic and Hispanic White hemodialysis patients in nutritional status, dietary intake and inflammation, and that they account for racial survival disparities. METHODS: In a 6-year (2001-2007) cohort of 799 hemodialysis patients, we compared diet and surrogates of nutritional-inflammatory status and their mortality-predictabilities between 279 Blacks and 520 Whites using matched and regression analyses and Cox with cubic splines. RESULTS: In age-, gender- and diabetes-matched analyses, Blacks had higher lean body mass and serum prealbumin, creatinine and homocysteine levels than Whites. In case-mix-adjusted analyses, dietary intakes in Blacks versus Whites were higher in energy (+293 ± 119 cal/day) and fat (+18 ± 5 g/day), but lower in fiber (-2.9 ± 1.3 g/day) than Whites. In both races, higher serum albumin, prealbumin and creatinine were associated with greater survival, whereas CRP and IL-6, but not TNF-α, were associated with increased mortality. The highest (vs. lowest) quartile of IL-6 was associated with a 2.4-fold (95% CI: 1.3-3.8) and 4.1-fold (2.2-7.2) higher death risk in Blacks and Whites, respectively. CONCLUSIONS: Significant racial disparities exist in dietary, nutritional and inflammatory measures, which may contribute to hemodialysis outcome disparities. Testing race-specific dietary and/or anti-inflammatory interventions is indicated.
N1  - RAYYAN-INCLUSION: {"Anna"=>"Excluded"} | RAYYAN-LABELS: resolved duplicates | RAYYAN-EXCLUSION-REASONS: wrong outcome
DO  - 10.1159/000323972
ER  -

TY  - Clinical Trial, Phase I
AN  - rayyan-446105763
TI  - p-Cresyl sulfate serum concentrations in haemodialysis patients are reduced by the prebiotic oligofructose-enriched inulin.
Y1  - 2010
Y2  - 1
T2  - Nephrology, dialysis, transplantation : official publication of the European           Dialysis and Transplant Association - European Renal Association
SN  - 1460-2385 (Electronic)
J2  - Nephrol Dial Transplant
VL  - 25
IS  - 1
SP  - 219-24
AU  - Meijers BK
AU  - De Preter V
AU  - Verbeke K
AU  - Vanrenterghem Y
AU  - Evenepoel P
AV  - Division of Nephrology, Department of Medicine, University Hospital Leuven, 3000 Leuven, Belgium.
UR  - https://pubmed.ncbi.nlm.nih.gov/19692415/
LA  - eng
CY  - England
KW  - Administration, Oral
KW  - Aged
KW  - Cresols/*blood
KW  - Female
KW  - Humans
KW  - Indican/blood
KW  - Inulin/administration & dosage/adverse effects/*therapeutic use
KW  - Kidney Failure, Chronic/blood/*therapy
KW  - Male
KW  - Middle Aged
KW  - Oligosaccharides/administration & dosage/adverse effects/*therapeutic use
KW  - *Prebiotics
KW  - Renal Dialysis/*methods
KW  - Sulfuric Acid Esters/*blood
AB  - INTRODUCTION: Protein-bound uraemic retention solutes, including p-cresyl sulfate and indoxyl sulfate, contribute substantially to the uraemic syndrome. These and several other uraemic retention solutes originate from intestinal bacterial protein fermentation. We investigated whether the prebiotic oligofructose-enriched inulin reduced serum concentration of p-cresyl sulfate and indoxyl sulfate, through interference with intestinal generation. METHODS: We performed a single centre, non-randomized, open-label phase I/II study in maintenance HD patients with a 4-week, escalating dose regimen of oligofructose-enriched inulin (ORAFTI Synergy 1, Tienen, Belgium) (www.clinicaltrials.gov NCT00695513). Changes in p-cresyl sulfate and indoxyl sulfate serum concentrations as well as changes in p-cresyl sulfate and indoxyl sulfate generation rates were analysed. RESULTS: Compliance with therapy was excellent. p-Cresyl sulfate serum concentrations at 4 weeks were significantly reduced by 20% (intention to treat, P = 0.01; per protocol, P = 0.03). Also p-cresyl sulfate generation rates were reduced (P = 0.007). In contrast, neither indoxyl sulfate generation rates (P = 0.9) nor serum concentrations (P = 0.4) were significantly changed. CONCLUSION: The prebiotic oligofructose-inulin significantly reduced p-cresyl sulfate generation rates and serum concentrations in haemodialysis patients. Whether reduction of p-cresyl sulfate serum concentrations, an independent predictor of cardiovascular disease in HD patients, will result in improved cardiovascular outcomes remains to be proven.
N1  - RAYYAN-INCLUSION: {"Anna"=>"Excluded"} | RAYYAN-LABELS: no paper,non-randomised,resolved duplicates
DO  - 10.1093/ndt/gfp414
ER  -

TY  - JOUR
AN  - rayyan-446105839
TI  - Dietary intake of patients with chronic kidney disease entering the LORD trial: adjusting for underreporting.
Y1  - 2007
Y2  - 7
T2  - Journal of renal nutrition : the official journal of the Council on Renal           Nutrition of the National Kidney Foundation
SN  - 1532-8503 (Electronic)
J2  - J Ren Nutr
VL  - 17
IS  - 4
SP  - 235-42
AU  - Fassett RG
AU  - Robertson IK
AU  - Geraghty DP
AU  - Ball MJ
AU  - Coombes JS
AV  - School of Human Movement Studies, University of Queensland, Brisbane, Australia.
UR  - https://pubmed.ncbi.nlm.nih.gov/17586421/
LA  - eng
CY  - United States
KW  - Age Distribution
KW  - Aged
KW  - Basal Metabolism/*physiology
KW  - Calcium, Dietary/administration & dosage
KW  - Creatinine/blood
KW  - Cross-Sectional Studies
KW  - Diet
KW  - Diet Records
KW  - Dietary Fiber/administration & dosage
KW  - Dietary Proteins/*administration & dosage
KW  - Energy Intake/*physiology
KW  - Female
KW  - Humans
KW  - Kidney Failure, Chronic/blood/*diet therapy
KW  - Lipids/blood
KW  - Male
KW  - Middle Aged
KW  - *Self Disclosure
KW  - Sex Distribution
KW  - Zinc/administration & dosage
AB  - OBJECTIVE: The study objective was to determine the dietary intake of patients with chronic kidney disease before and after filtering for suspected underreporters and to investigate the impact of underreporting on the interpretation of diet data. DESIGN: This was a cross-sectional study. SETTING: The study included outpatients from hospitals and clinics in Northern Tasmania, Australia. PATIENTS: Data from 113 patients enrolled in the Lipid Lowering and Onset of Renal Disease trial were used in this study. Patients with serum creatinine greater than 120 mmol/L were included, and those taking lipid-lowering medication were excluded. METHODS: Patients completed a 4-day self-report diet diary, and FoodWorks software was used to determine their daily intake of energy, macronutrients, and specific micronutrients. Diet diaries were assessed for likely underreporting using the Goldberg cutoff approach with a ratio of energy intake to estimated resting energy expenditure of 1.27. Nutrient intakes were compared with current National Kidney Foundation's Kidney Disease Outcomes Quality Initiative guidelines, World Health Organization recommendations, recommended daily allowances, and daily values adjusted for energy intake. RESULTS: Demographics of the patients were as follows: male/female, 71/42; age (mean +/- standard deviation), 60 +/- 15 years; body mass index, 28.6 +/- 6.0 kg/m(2), and serum creatinine, 223.4 +/- 110.0 mmol/L. According to the criteria, 80 patients (70.8%) were underreporting their energy intake. Underreporters were more likely to be female and younger, and have a higher body mass index and elevated serum creatinine. In all patients, daily energy intake (89.6 +/- 32.4 kJ/kg) was lower than recommended (125-145 kJ/kg); however, this was not the case for valid reporters (128.3 +/- 23.7 kJ/kg). Protein intake was higher (0.9 +/- 0.3 g/kg) than recommended (0.75 g/kg) in all patients and even higher (1.2 +/- 0.3 g/kg) in valid reporters. Mean calcium, zinc, and dietary fiber intakes were all below recommendations in all patients, but these differences were not apparent in valid reporters. CONCLUSION: Interpreting self-report diet diary data from patients with chronic kidney disease without attempting to exclude underreporters will lead to erroneous conclusions, especially in respect to energy, protein, dietary fiber, calcium, and zinc intakes.
N1  - RAYYAN-INCLUSION: {"Anna"=>"Excluded"} | RAYYAN-LABELS: nutritional intake,resolved duplicates
DO  - 10.1053/j.jrn.2007.04.004
ER  -

TY  - JOUR
AN  - rayyan-446123794
TI  - Lack of Association Between Dietary Fiber Intake and Kidney Failure Among Patients With Chronic Kidney Disease: The Chronic Kidney Disease-Japan Cohort Study.
Y1  - 2025
T2  - Journal of renal nutrition : the official journal of the Council on Renal Nutrition of the National Kidney Foundation
SN  - 1532-8503; Electronic
VL  - 35
IS  - 6
SP  - 741-748
AU  - Hattori, Koki
AU  - Sakaguchi, Yusuke
AU  - Isaka, Yoshitaka
AU  - Imaizumi, Takahiro
AU  - Maruyama, Shoichi
AU  - Fukagawa, Masafumi
AU  - Investigators, CKD-JAC
UR  - https://research.ebsco.com/plink/e35c0af0-d581-3af7-b502-fa1c25fca76b
KW  - Japan; Dietary Fiber administration & dosage; Renal Insufficiency
KW  - Chronic complications; Renal Insufficiency
KW  - Chronic epidemiology; Diet; Renal Insufficiency epidemiology; Humans; Male; Female; Middle Aged; ...
AB  - It remains unclear whether dietary fiber intake improves kidney outcome. The objective of our study was to examine the association between dietary fiber intake and the risk of kidney failure among patients with proteinuric chronic kidney disease (CKD).
N1  - RAYYAN-INCLUSION: {"Anna"=>"Excluded"} | RAYYAN-LABELS: no paper
ER  -

TY  - JOUR
AN  - rayyan-446123813
TI  - High amylose resistant starch diet ameliorates oxidative stress, inflammation, and progression of chronic kidney disease.
Y1  - 2014
T2  - PloS one
SN  - 1932-6203; Electronic
VL  - 9
IS  - 12
SP  - e114881-null
AU  - Vaziri, Nosratola D
AU  - Liu, Shu-Man
AU  - Lau, Wei Ling
AU  - Khazaeli, Mahyar
AU  - Nazertehrani, Sohrab
AU  - Farzaneh, Seyed H
AU  - Kieffer, Dorothy A
AU  - Adams, Sean H
AU  - Martin, Roy J
UR  - https://research.ebsco.com/plink/5502a9e3-6645-3969-a681-307e63eb48f0
KW  - Amylose metabolism; Dietary Fiber therapeutic use; Inflammation prevention & control; Oxidative S...
KW  - Chronic complications; Starch metabolism; Animals; Biomarkers metabolism; Blotting
KW  - Western; Disease Progression; Inflammation etiology; Male; Rats; Rats
KW  - Sprague-Dawley; Reactive Oxygen Species metabolism
AB  - Inflammation is a major mediator of CKD progression and is partly driven by altered gut microbiome and intestinal barrier disruption, events which are caused by: urea influx in the intestine resulting in dominance of urease-possessing bacteria; disruption of epithelial barrier by urea-derived ammonia leading to endotoxemia and bacterial translocation; and restriction of potassium-rich fruits and vegetables which are common sources of fermentable fiber. Restriction of these foods leads to depletion of bacteria that convert indigestible carbohydrates to short chain fatty acids which are important nutrients for colonocytes and regulatory T lymphocytes. We hypothesized that a high resistant starch diet attenuates CKD progression. Male Sprague Dawley rats were fed a chow containing 0.7% adenine for 2 weeks to induce CKD. Rats were then fed diets supplemented with amylopectin (low-fiber control) or high fermentable fiber (amylose maize resistant starch, HAM-RS2) for 3 weeks. CKD rats consum
N1  - RAYYAN-INCLUSION: {"Anna"=>"Excluded"} | RAYYAN-LABELS: resolved duplicates | RAYYAN-EXCLUSION-REASONS: wrong population
ER  -

TY  - JOUR
AN  - rayyan-446123819
TI  - Prebiotic Therapy with Inulin Associated with Low Protein Diet in Chronic Kidney Disease Patients: Evaluation of Nutritional, Cardiovascular and Psychocognitive Parameters.
Y1  - 2020
T2  - Toxins
SN  - 2072-6651; Electronic
VL  - 12
IS  - 6
SP  - null-null
AU  - Lai, Silvia
AU  - Mazzaferro, Sandro
AU  - Muscaritoli, Maurizio
AU  - Mastroluca, Daniela
AU  - Testorio, Massimo
AU  - Perrotta, Adolfo
AU  - Esposito, Ylenia
AU  - Carta, Maria
AU  - Campagna, Linda
AU  - Di Grado, Marta
AU  - Ramaccini, Cesarina
AU  - De Leo, Sabrina
AU  - Galani, Alessandro
AU  - Amabile, Maria Ida
AU  - Molfino, Alessio
UR  - https://research.ebsco.com/plink/86d9f934-5436-3f66-93cf-ee075a23eebb
KW  - Cardiovascular Diseases prevention & control; Diet
KW  - Protein-Restricted; Inulin therapeutic use; Mental Health; Nutritional Status; Prebiotics; Renal ...
KW  - Chronic diet therapy; Affect; Aged; Biomarkers blood; Cardiovascular Diseases diagnosis; Cardiova...
KW  - Chronic diagnosis; Renal Insufficiency
KW  - Chronic physiopathology; Renal Insufficiency
KW  - Chronic psychology; Time Factors; Treatment Outcome
AB  - A relationship between dysbiotic gut microbiome and chronic kidney disease (CKD) has been recently documented; it contributes to CKD-related complications, including cardiovascular disease. Aim: We tested how a low-protein diet (LPD)-with or without oral inulin supplementation as a prebiotic-modulates some inflammatory, atherosclerosis and endothelial dysfunction indices and nutritional markers, as well as psychocognitive functions in CKD patients. We conducted a prospective, case-control study on CKD patients on conservative therapy, divided in two groups: the intervention group treated with LPD (0.6 g/kg/day) plus inulin (19 g/day) and a control group treated with LPD without inulin, for six consecutive months. Clinical and hematochemical parameters as well as instrumental, and psychocognitive assessments (by SF-36 survey and MMSE, HAM-D, BDI-II) were recorded in all the participants at baseline (T0), at three months (T1) and at six months (T2). A total of 41 patients were enrolled:
N1  - RAYYAN-INCLUSION: {"Anna"=>"Excluded"} | RAYYAN-LABELS: resolved duplicates | RAYYAN-EXCLUSION-REASONS: wrong outcome
ER  -

TY  - JOUR
AN  - rayyan-446123823
TI  - Carbohydrate nutrition is associated with the 5-year incidence of chronic kidney disease.
Y1  - 2011
T2  - The Journal of nutrition
SN  - 1541-6100; Electronic
VL  - 141
IS  - 3
SP  - 433-439
AU  - Gopinath, Bamini
AU  - Harris, David C
AU  - Flood, Victoria M
AU  - Burlutsky, George
AU  - Brand-Miller, Jennie
AU  - Mitchell, Paul
UR  - https://research.ebsco.com/plink/b698ba30-4f44-3d07-af30-42c9f5cf80e8
KW  - Dietary Carbohydrates adverse effects; Dietary Fiber administration & dosage; Glycemic Index; Ren...
KW  - Chronic epidemiology; Renal Insufficiency
KW  - Chronic prevention & control; Aged; Aged
KW  - 80 and over; Australia epidemiology; Cross-Sectional Studies; Dietary Fiber adverse effects; Edib...
KW  - Chronic blood; Risk Factors
AB  - It has been shown that dietary glycemic index (GI) and fiber could have a role in the development of chronic diseases; however, the link between carbohydrate nutrition and development of chronic kidney disease (CKD) is unclear. We aimed to determine whether cross-sectional and longitudinal associations exist between carbohydrate nutrition (mean dietary GI, dietary intakes of carbohydrate, sugar, starch, and fiber) and CKD. Data included 2600 Blue Mountains Eye Study (1997-1999) participants aged ≥50 y. Baseline biochemistry including serum creatinine was measured. Moderate CKD was defined as estimated glomerular filtration rate (eGFR) &lt; 60 mL·min(-1)·1.73 m(-2). Dietary data were collected in a semiquantitative FFQ. Cross-sectionally, participants in the 4th quartile of mean dietary GI intake compared with those in the first quartile (reference) had a 55% increased likelihood of having eGFR &lt; 60 mL·min(-1)·1.73 m(-2) [multivariable-adjusted OR = 1.55 (95% CI = 1.07-2.26); P-tren
N1  - RAYYAN-INCLUSION: {"Anna"=>"Excluded"} | RAYYAN-LABELS: background,resolved duplicates
ER  -

TY  - JOUR
AN  - rayyan-446123831
TI  - Nutritional Characterisation of Childhood Chronic Kidney Disease: Trace Element Malnutrition in Paediatric Renal Disease (TeMPeReD) Study.
Y1  - 2025
T2  - Nutrients
SN  - 2072-6643; Electronic
VL  - 17
IS  - 3
SP  - null-null
AU  - Harmer, Matthew J
AU  - Wootton, Stephen A
AU  - Gilbert, Rodney D
AU  - Anderson, Caroline E
UR  - https://research.ebsco.com/plink/3dc9a53f-d7e5-3d7b-ab81-a192292f8079
KW  - Renal Insufficiency
KW  - Chronic physiopathology; Renal Insufficiency
KW  - Chronic complications; Renal Insufficiency
KW  - Chronic blood; Nutritional Status; Trace Elements deficiency; Trace Elements blood; Malnutrition ...
KW  - Preschool; Body Mass Index
AB  - In chronic kidney disease (CKD), poor nutrition is associated with poorer clinical outcomes. There are limited data on milder stages of childhood CKD.
N1  - RAYYAN-INCLUSION: {"Anna"=>"Excluded"} | RAYYAN-LABELS: paediatric,nutritional intake,resolved duplicates
ER  -

TY  - JOUR
AN  - rayyan-446123835
TI  - The relationship between probiotics and prebiotics, kidney dysfunction and mortality - Results from a longitudinal cohort study and Mendelian randomization.
Y1  - 2025
T2  - Clinical nutrition ESPEN
SN  - 2405-4577; Electronic
VL  - 65
SP  - 272-281
AU  - Xie, Ruiyan
AU  - Yuen, Sze Kit
AU  - Tsang, Zoe
AU  - Tai, William C S
AU  - Yap, Desmond Y H
UR  - https://research.ebsco.com/plink/15d6ecf1-7943-35bb-924d-aa21b4b4a08c
KW  - Probiotics administration & dosage; Renal Insufficiency
KW  - Chronic mortality; Prebiotics administration & dosage; Humans; Mendelian Randomization Analysis; ...
KW  - Single Nucleotide; Gastrointestinal Microbiome; Nutrition Surveys; Adult; Aged; Proportional Haza...
AB  - Declaration of competing interest The authors declare no competing interests.
N1  - RAYYAN-INCLUSION: {"Anna"=>"Excluded"} | RAYYAN-LABELS: resolved duplicates,probiotics + prebiotics
ER  -

TY  - JOUR
AN  - rayyan-446404351
TI  - Lack of Association Between Dietary Fiber Intake and Kidney Failure Among Patients With Chronic Kidney Disease: The Chronic Kidney Disease-Japan Cohort Study
Y1  - 2025
T2  - Journal of Renal Nutrition
VL  - 35
IS  - 6
SP  - 741-748
AU  - Hattori, K.
AU  - Sakaguchi, Y.
AU  - Isaka, Y.
AU  - Imaizumi, T.
AU  - Maruyama, S.
AU  - Fukagawa, M.
UR  - https://www.scopus.com/inward/record.uri?eid=2-s2.0-105013306154&doi=10.1053%2Fj.jrn.2025.06.003&partnerID=40&md5=6b714607cdc89454b6e5d2cbdafa3936
N1  - Export Date: 17 January 2026; Cited By: 1 | RAYYAN-INCLUSION: {"Anna"=>"Excluded"} | RAYYAN-LABELS: no paper,resolved duplicates
DO  - 10.1053/j.jrn.2025.06.003
ER  -

TY  - JOUR
AN  - rayyan-446404367
TI  - Prebiotic agavins prevent hypertension through reducing intestinal alterations in a chronic kidney disease model
Y1  - 2025
T2  - Food Bioscience
VL  - 71
AU  - Londoño-Moreno, A.
AU  - Cano-Europa, E.
AU  - Franco-Colín, M.
AU  - Camacho-Díaz, B.H.
AU  - Avila-Reyes, S.V.
AU  - Arenas-Ocampo, M.L.
AU  - Blas-Valdivia, V.
UR  - https://www.scopus.com/inward/record.uri?eid=2-s2.0-105009952232&doi=10.1016%2Fj.fbio.2025.107199&partnerID=40&md5=75f2efdc6c5d3b6122f9c5668b4cec78
N1  - Export Date: 17 January 2026; Cited By: 1 | RAYYAN-INCLUSION: {"Anna"=>"Excluded"} | RAYYAN-EXCLUSION-REASONS: wrong population
DO  - 10.1016/j.fbio.2025.107199
ER  -

TY  - JOUR
AN  - rayyan-446404391
TI  - Dietary Intake and Gut Microbiome in CKD
Y1  - 2025
T2  - Clinical Journal of the American Society of Nephrology
VL  - 20
IS  - 7
SP  - 1003-1013
AU  - Kemp, J.A.
AU  - Ribeiro, M.
AU  - Alvarenga Borges, N.A.
AU  - Cardozo, L.F.M.F.
AU  - Fouque, D.
AU  - Mafra, D.
UR  - https://www.scopus.com/inward/record.uri?eid=2-s2.0-105003047410&doi=10.2215%2FCJN.0000000705&partnerID=40&md5=7d4fa70e699f158b4ab3223f96d72c37
N1  - Export Date: 17 January 2026; Cited By: 3 | RAYYAN-INCLUSION: {"Anna"=>"Excluded"} | RAYYAN-LABELS: no paper
DO  - 10.2215/CJN.0000000705
ER  -

TY  - JOUR
AN  - rayyan-446404442
TI  - Relationship between oxidative balance indicators and Chronic Kidney Disease
Y1  - 2025
T2  - PLOS ONE
VL  - 20
IS  - 1
AU  - Chen, X.
AU  - Shi, F.
AU  - Yu, W.
AU  - Gao, C.
AU  - Gou, S.
AU  - Fu, P.
UR  - https://www.scopus.com/inward/record.uri?eid=2-s2.0-85214110405&doi=10.1371%2Fjournal.pone.0315344&partnerID=40&md5=9381d33e5504b0b2c781e9eedfa4998d
N1  - Export Date: 17 January 2026; Cited By: 0 | RAYYAN-INCLUSION: {"Anna"=>"Excluded"} | RAYYAN-EXCLUSION-REASONS: wrong outcome
DO  - 10.1371/journal.pone.0315344
ER  -

TY  - JOUR
AN  - rayyan-446404514
TI  - Comprehensive modulatory effects of whole grain consumption on immune-mediated inflammation in middle-aged and elderly community residents: A real-world randomized controlled trial
Y1  - 2024
T2  - Redox Biology
VL  - 76
AU  - Li, C.
AU  - Li, Y.
AU  - Wang, N.
AU  - Ge, Z.
AU  - Wang, J.
AU  - Ding, B.
AU  - Bi, Y.
AU  - Wang, Y.
AU  - Wang, Y.
AU  - Peng, Z.
AU  - Yang, X.
AU  - Wang, C.
AU  - Hong, Z.
UR  - https://www.scopus.com/inward/record.uri?eid=2-s2.0-85203404300&doi=10.1016%2Fj.redox.2024.103337&partnerID=40&md5=0927120a1987befc607ffba1ced1df50
N1  - Export Date: 17 January 2026; Cited By: 9 | RAYYAN-INCLUSION: {"Anna"=>"Excluded"} | RAYYAN-LABELS: RCT | RAYYAN-EXCLUSION-REASONS: wrong population
DO  - 10.1016/j.redox.2024.103337
ER  -

TY  - JOUR
AN  - rayyan-446404556
TI  - Dietary inflammatory index and lower glomerular filtration rate in Mexican adults
Y1  - 2024
T2  - Nutrition Research
VL  - 127
SP  - 53-62
AU  - Rivera-Paredez, B.
AU  - Argoty-Pantoja, A.D.
AU  - Velázquez-Cruz, R.
AU  - Salmerón, J.
AU  - Jiménez-Corona, A.
AU  - González-Villalpando, C.
AU  - Lajous, M.
AU  - Tamayo-Orozco, J.
AU  - Catzin-Kuhlmann, A.
AU  - Nelson, R.
AU  - Correa-Rotter, R.
AU  - Denova-Gutiérrez, E.
UR  - https://www.scopus.com/inward/record.uri?eid=2-s2.0-85195843422&doi=10.1016%2Fj.nutres.2024.05.002&partnerID=40&md5=dc84c0917cc801d434e7fa046dee8286
N1  - Export Date: 17 January 2026; Cited By: 2 | RAYYAN-INCLUSION: {"Anna"=>"Excluded"} | RAYYAN-LABELS: background
DO  - 10.1016/j.nutres.2024.05.002
ER  -

TY  - JOUR
AN  - rayyan-446404638
TI  - Association between dietary fiber intake and all-cause and CVD-caused mortality among heart failure survivors: a cohort study from the NHANES database
Y1  - 2024
T2  - Frontiers in Cardiovascular Medicine
VL  - 11
AU  - Wang, S.
AU  - Ruan, Y.
AU  - Zhang, Y.
UR  - https://www.scopus.com/inward/record.uri?eid=2-s2.0-105003579397&doi=10.3389%2Ffcvm.2024.1406511&partnerID=40&md5=7f368d334b6a84658f776ae1bac8c110
N1  - Export Date: 17 January 2026; Cited By: 3 | RAYYAN-INCLUSION: {"Anna"=>"Excluded"} | RAYYAN-LABELS: all-cause mortality,cardiovascular mortality
DO  - 10.3389/fcvm.2024.1406511
ER  -

TY  - JOUR
AN  - rayyan-446404964
TI  - Gut microbiota and their derived metabolites, a search for potential targets to limit accumulation of protein-bound uremic toxins in chronic kidney disease
Y1  - 2021
T2  - Toxins
VL  - 13
IS  - 11
AU  - Steenbeke, M.
AU  - Valkenburg, S.
AU  - Gryp, T.
AU  - van Biesen, W.
AU  - Delanghe, J.R.
AU  - Speeckaert, M.M.
AU  - Glorieux, G.
UR  - https://www.scopus.com/inward/record.uri?eid=2-s2.0-85119927302&doi=10.3390%2Ftoxins13110809&partnerID=40&md5=8f15f869b0f62cfc47ffb549dcb4e103
N1  - Export Date: 17 January 2026; Cited By: 26 | RAYYAN-INCLUSION: {"Anna"=>"Excluded"}
DO  - 10.3390/toxins13110809
ER  -

TY  - JOUR
AN  - rayyan-446405081
TI  - Probiotics and high fiber-rich diets have anti-inflammatory properties and decline chronic kidney disease progression
Y1  - 2021
T2  - Acta Clinica Croatica
VL  - 60
SP  - 114-117
AU  - Prkačin, I.
AU  - Fidri, P.
AU  - Novak, A.M.
AU  - Pleše, J.
AU  - Bulum, T.
AU  - Bubic, I.
UR  - https://www.scopus.com/inward/record.uri?eid=2-s2.0-85115321871&doi=10.20471%2Facc.2021.60.s1.16&partnerID=40&md5=1189296a3f1b3e80e05571c0d4321305
N1  - Export Date: 17 January 2026; Cited By: 2 | RAYYAN-INCLUSION: {"Anna"=>"Excluded"} | RAYYAN-LABELS: probiotics
DO  - 10.20471/acc.2021.60.s1.16
ER  -

TY  - JOUR
AN  - rayyan-446406292
TI  - Fermentable carbohydrate supplementation alters nitrogen excretion in chronic renal failure
Y1  - 2006
T2  - Journal of Renal Nutrition
VL  - 16
IS  - 1
SP  - 67-74
AU  - Younes, H.
AU  - Egret, N.
AU  - Hadj-Abdelkader, M.
AU  - Rémésy, C.
AU  - Démigné, C.
AU  - Gueret, C.
AU  - Deteix, P.
AU  - Alphonse, J.-C.
UR  - https://www.scopus.com/inward/record.uri?eid=2-s2.0-30644475404&doi=10.1053%2Fj.jrn.2005.10.007&partnerID=40&md5=a7afb80d430e3e0571ad4faf6be10e3e
N1  - Export Date: 17 January 2026; Cited By: 61 | RAYYAN-INCLUSION: {"Anna"=>"Excluded"} | RAYYAN-LABELS: RCT,resolved duplicates | RAYYAN-EXCLUSION-REASONS: wrong outcome
DO  - 10.1053/j.jrn.2005.10.007
ER  -

TY  - JOUR
AN  - rayyan-447315983
TI  - Cross-sectional associations between macronutrient intake and chronic kidney disease in a population at high cardiovascular risk.
Y1  - 2013
Y2  - 8
T2  - Clinical nutrition (Edinburgh, Scotland)
SN  - 1532-1983 (Electronic)
J2  - Clin Nutr
VL  - 32
IS  - 4
SP  - 606-12
AU  - Díaz-López A
AU  - Bulló M
AU  - Basora J
AU  - Martínez-González MÁ
AU  - Guasch-Ferré M
AU  - Estruch R
AU  - Wärnberg J
AU  - Serra-Majem L
AU  - Arós F
AU  - Lapetra J
AU  - Ros E
AU  - Pintó X
AU  - Covas MI
AU  - Salas-Salvadó J
AV  - Human Nutrition Unit, IISPV, Universitat Rovira i Virgili, Reus, Spain.
UR  - https://pubmed.ncbi.nlm.nih.gov/23141101/
LA  - eng
CY  - England
KW  - Aged
KW  - Aged, 80 and over
KW  - Albuminuria/complications/*epidemiology
KW  - Cardiovascular Diseases/complications/*epidemiology
KW  - Creatinine/urine
KW  - Cross-Sectional Studies
KW  - Diet
KW  - Dietary Fiber/*administration & dosage
KW  - Energy Intake
KW  - Fatty Acids, Omega-6/*administration & dosage
KW  - Female
KW  - Glomerular Filtration Rate
KW  - Humans
KW  - Logistic Models
KW  - Male
KW  - Middle Aged
KW  - Multivariate Analysis
KW  - Odds Ratio
KW  - Prevalence
KW  - Renal Insufficiency, Chronic/complications/*epidemiology
KW  - Risk Factors
KW  - Surveys and Questionnaires
AB  - BACKGROUND & AIMS: The aim was to examine the associations between macronutrient intake and the prevalence of chronic kidney disease (CKD) or microalbuminuria (MiA) in individuals at high cardiovascular risk. METHODS: Cross-sectional analyses conducted in 2123 nondiabetic individuals from the PREDIMED study. Dietary data were collected using a food-frequency questionnaire. Analysis of covariance was used to assess associations between quartiles of nutrient intake and estimated glomerular filtration rate (eGFR) or urinary albumin-to-creatinine ratio (ACR). The odds ratio (OR) for the presence of CKD or MiA according to quartiles of nutrient intake was assessed by logistic regression models. RESULTS: Individuals in the highest quartile of n-6 polyunsaturated fatty acid (PUFA) intake showed lower average eGFR. Individuals in the top quartile of fiber intake had a decreased risk of CKD [OR: 0.68; 95% CI: 0.48-0.95]. Conversely, subjects in the highest quartile of n-6 PUFA intake showed an increased risk of CKD [OR: 1.44; 95% CI: 1.03-2.01]. No significant associations were found between the intake of other macronutrients and eGFR, urinary ACR or risk of CKD or MiA. CONCLUSIONS: A high fiber intake was associated with a decreased risk of CKD, while a high n-6 PUFA intake was inversely associated with eGFR and directly associated with an increased risk of CKD.
N1  - RAYYAN-INCLUSION: {"Anna"=>"Excluded"} | RAYYAN-LABELS: background
DO  - 10.1016/j.clnu.2012.10.013
ER  -
